# Supplementary material for: Zahora, a new monotypic genus from tribe Brassiceae (Brassicaceae) endemic to the Moroccan Sahara
Source: PhytoKeys. 2019 Dec 5;135:119–31. doi: 10.3897/phytokeys.135.46946 (PMC6908512; doi:10.3897/phytokeys.135.46946)
Supplement: Supplementary material 2 [file phytokeys-135-119-s002.nex]

#NEXUS

[Brassiceae alignment, status checked Jan 09 2018]
[ITS-1: 1-413, 5.8S rDNA: 414-579, ITS-2: 580-808]


BEGIN DATA;
DIMENSIONS NTAX=196 NCHAR=808;
FORMAT DATATYPE=DNA GAP=- MISSING=? ;

MATRIX
Brassica_new_species                             TACCCTG---GA-AACAGAACG---ACCCGAGAACATTCAAACATCACTT-TCGGT-GGGCTGG--TTTCTTAG-CTGATTCTGTGCCT--A-C-CGAT---TCCGTGGTTATG-TG-T--TTC--GTCCC-C-GGT-CA---AG-----AC----T--------T----C----A--------------------GTC-----TC----GGT-T--GG-------------------A--------------T----C--GTGCAC--AT-AGCTTCCGGATA-TCACCAAACCCCGGCAC-GAAAAGTGTCAAGGAACATGCAA-CTAAA-CAGT-CT-GCTTT--CG--CC-A-TCCCGGAGACGGTG--TTT--GTTCGGAAGCAGTGCTG-CAA-T-GTAA-AGTC-TAAAACGACTCTCGGCAACGGATATCTCGGCTCTCGCATCGATGAAGAACGTAGCGAAATGCGATACTTGGTGTGAATTGCAGAATCCCGTGAACCATCGAGTCTTTGAA-CGCAAGTT-GCGCCCCAAGCCTTCTGGCCGAGGGCACGTCTGCCTGGGTGTCACAAATCGTCGTCCCCCCC-A--TCC-TTTCG-AG--GAT-A--T--GGGACGGAAGCTGGTCTCCCGTGTGTTACCGCAC-G-CGGTTGG-CCAAAATCCGAGCTAAGG-AT-GCCA-GGAGCGTCTCGACATGCGGTGGTGAA-TTCAA-TCTCCT-CGT---------GATATAGT-CGGTCATT-C-CGGTCCA----AAAGCTCT-CGA-TGACCCAAAGTCCTCAAC 
OUTArabidopsisthalianaAJ232900                   ATACCTGTCCAA-AACAGAACG---ACCCGCGAACCAAAGATCACCACTC-TCGGT-GGGCCGG--TTTCTTAG-CCGATTCCTTGCCC--G-C-CGGA---TCCGTGGTTTCG-CG-T--A------------------------------------------------T----C--------------------GGC-----AT----GAT-C--GGGAGCTTTTATCTCGGTCTTG--------------T----C--GTGCGC--GT-TGCTTCCGGATA-TCACAAAACCCCGGCAC-GAAAAGTGTCAAGGAACATGCAA-ACGAA-CGGC-TG-GCATT--CG--CC-T-CCCCGGAGACGGAG--TGT--GGGCGGATGCTGTGCTG-CGA-A-CTGA-AGTC-TAAAACGACTCTCGGCAACGGATATCTCGGCTCTCGCATCGATGAAGAACGTAGCGAAATGCGATACTTGGTGTGAATTGCAGAATCCCGTGAACCATCGAGTCTTTGAA-CGCAAGTT-GCGCCCCAAGCCTTCTGGCCGAGGGCACGTCTGCCTGGGTGTCACAAATCGTCGTCCCTCACCA--TCC-TTT----GCTGAT-G--C--GGGACGGAAGCTGGTCTCCCGTGTGTTACCGCAC-G-CGGTTGG-CCTAAATCCGAGCCAAGG-AC-GCCT-GGAGCGTACCGACATGCGGTGGTGAA--------------CTTGATCCATTACATTTTAT-CGGTCGCT-C-TTGTCCG----GAAGCTGT-AGA-TGACCCAAAGTCCATATA
OUTClausiaapricaDQ357529                         ATACCTGTCCAA-AACAGAACG---ACCAGCGAACGAGAGATCATCACTC-TCGGC-GGGCCGA-TTTTCCTAG-CGGATCTCGTGCCC--G-C-CAAG---TCCGTGGTTTTG-CG-T--ACT--GTTCC-C-ATG--A---AG-----AG----T--------T----T----C--------------------GGC-----TC----GAT-T--GG-------------------G--------------T----C--ATGCGC--TC-AGCTTCCGGATA-TCACAAAACCCCGGCAC-GAAAAGTGCCAAGGAACATGAAA-CTAAA-CAGC-TT-GCGTT--CG--CT-G-CCCCGGAGACGGTG--TGC--GTGCGGATGACAAGCTG-CAA-T-CTAA-AGTC-TAAAACGACTCTCGGCAACGGATATCTCGGCTCTCGCATCGATGAAGAACGTAGCGAAATGCGATACTTGGTGTGAATTGCAGAATCCCGTGAACCATCGAGTCTTTGAA-CGCAAGTT-GCGCCCCAAGCCTTCGGGCCGAGGGCACGTCTGCCTGGGTGTCACAAATCGTCGTCCCCCC--A--TCCATCTTT--G--GAT-A--A--GGGACGGAAGCTGGTCTCCCGTGTGTTACCGCAC-G-CGGTTGG-CCAAAATCCGAGNTTAGG-AC-GTCT-GGAGCGTCTCGACATGCGGTGGTGAA-ACAAAA--GCCT-CTT---------CGTTGAGT-CGGTCGTT-C-CTGTCCGTTA-CGAGCTTT-CGA-TGACCCAAAGTTCTCAAC
Ammosperma_cinerea_GQ424606                      NNNNNNN---GA-AACAGAACA---ACCCGAGAACGATGAAACATCACTC-TCGGT-AGGCCGG--TTTCTTAG-TTGATCCTGTGCCT--G-C-CGAT---TCCGTGGTTATG-CG-T--CTC--GTCCC-C-AAG-CA---AG-----AT----T--------T----C----T--------------------TTC-----TT----GGT-T--GG-------------------G--------------T----C--GTGCGC--AT-AGCTTCCGGTAC-TCACAAAACCCCGGCAC-GATAAGTGTCAAGGAACATAAAA-CTAAA-CAGC-CT-GCTTT--CG--CC-G-TCCCGGAGACGGTG--AAT--GTGCGAAAGCTGTGCTG-CAA-T--TAA-AGTC-TAAAACGACTCTCGGCAACGGATATCTCGGCTCTCGCATCGATGAAGAACGTAGCGAAATGCGATACTTGGTGTGAATTGCAGAATCCCGTGAACCATCGAGTCTTTGAA-CGCAAGTT-GCGCCCCAAGCCTTCTGGCCGAGGGCACGTCTGCCTGGGTGTCACAAATCGTCGTCCCCCC--A--TCC---TCG-AG--GAT-A--T--CGGACGGAAGCTGGTCTCCCGTGTGTTACCGCAC-G-CGGTTGG-CCAAAATTCGAGCTAAGG-AT-GCCA-TGAGCGTCTCGACATGCGGTGGTGAA-TTCAA---ACCT-CGT---------CATACTGT-CGATCGTT-T-CGGTCCA----GAAGCTCT-TGATTGACCCAAACTTCTCAAC
Brassica_incana_KF022695                         TAACCTG---GA-AACAGAACG---ACCCGAGAACGTTGAAACATCACTC-TCGGT-GGGCCGG--TTTCTTAG-CTGATTCCGTGCCT--A-C-CGAT---TCCGTGGTTATG-CG-T--T-C--GTCAC-C-GGC-C-------------------------------C----A--------------------GTT-----TC----GGT-T--GG-------------------A--------------T--------TACGC--AT-AGCTTCCGGATA-TCACCAAACCCCGGCAC-GAAAAGTGTCAAGGAACATTCAA-CTAAA-CAGC-CT-GCTTT--CG--CC-A-ACCCGGAGACGGTG--TTT--GTTCGGAAGCAGTGCTG-CAA-T-GTAA-AGTC-TAAAACGACTCTCGGCAACGGATATCTCGGCTCTCGCATCGATGAAGAACGTAGCGAAATGCGATACTTGGTGTGAATTGCAGAATCCCGTGAACCATCGAGTCTTTGAA-CGCAAGTT-GCGCCCCAAGCCTTCTGGCCGAGGGCACGTCTGCCTGGGTGTCACAAATCGTCGTCCCCCC--A--TCC-TCTCG-AG--GAT-A--T--CGGACGGAAGCTGGTCTCCCGTGTGTTACCGCAC-G-CGGTTGG-CCAAAATCC-AGCTAAGG-AT-GCCA-GGAGCGTCTTGACATGCGGTGGTGAA-TTCAA---TTCT-CGT---------CAAATCGT-CAGTCGTT-T-CGGTCCG----AAAGCTCT-TGA-TGACCCAAAGTCCTCAAC
Brassica_aucheri_AY722413                        NNNNNNN---NN-NNNNNNNNN---NNNNNNNNNNNNNNNNNNNNNACTC-TCGGT-GGACCGG--TCTCTTAC-CGGATTCCGTG--TC-G-C-CGAT---TCCGTGGTTATG-TG-T--TCC--GT-CC-C-GGT-CA---AG-----ACTAT-T--------T----C----A--------------------GTC-----TC----TGT-C--GG-------------------T--------------T----C--GTGCCC--AT-AGCTTCCGGATA-TCACAAAACCCCGGCAC-GAAAAGTGTCAAGGAACATGCAA-CTAAA-CAGT-CT-GCTTT--CA--TC-A-ACCCGGTAACGGTG--TTT--GATTGGAAGGAGTACTG-CAA-T-GTAA-AGTC-TAAAACGACTCTCGGCAACGGATATCTCGGCTCTCGCATCGATGAAGAACGTAGCGAAATGCGATACTTGGTGTGAATTGCAGAATCCCGTGAACCATCGAGTCTTTGAA-CGCAAGTT-GCGCCCCAAGCCTTTTGGCCGA-GGCACGTCTGCCTGGGTGTCACAAATCGTCGTCCCCCC--T--TCC-TCTAG-AG--GAT-A--A--GGGACGGAATCTGGTCTCCCGTGTGTTACCGCAC-G-CGGTTGG-CCAAAATCCGAGCTAAGG-AC-GCCA-GGAGTGTCTTGACATGCGGTGGTGAA-TTTAA----CCT-CGT---------CATATCGT-CGGTCATT-C-CGGTCCA----AAAGCTTT-TGA-TGNNNNNNNNNNNNNNNN
Brassica_balearica_AF263402                      TATCCTG---GAAAACAGAACG---ACTCGAGAACTTTTTAACATCACTC-TCGGT-TGGCCGG--TTTCTTAG-CTGACACCGTGCCT-TT-C-CGAT---TCCGTGGTTATG-TG-T--TCC--GTTCC-T-GGT-CA---GG-----AC----T--------T----T----A--------------------GTC-----TT----GGT-T--GG-------------------A--------------T----C--GTGCGC--AT-AGCTTCCGGATT-TCACCAAACCCCGGCAC-GAAAAGTGTCAAGGATCATGCAA-C-AAA-CAGT-CT-GCTTT--CA--CC-A-ACCCGGAGACGGTG--CTT--GATTGGAAGCAGTATTG-GAA-T-GTAA-AGTC-TAAAACGACTCTCGGCAACGGATATCTCGGCTCTCGCATCGATGAAGAACGTAGCGAAATGCGATACTTGGTGTGAATTGCAGAATCCCGTGAACCATCGAGTCTTTGAA-CGCAAGTT-GCGCCCCAAGCCTTCTGGCCGAGGGCACGTCTGCCTGGGTGTCACAAATCGTCGTCCCCCC--T--TCC-TCTCG-AG--GAT-A--T--GGGACGGAAGCTGGTTTCCCGTGTGTTACCGCAT-G-CGGTTGG-CCAAAATCCGAGCTAAGG-AC-GCCA-GGATCGTCTTGACATGCGGTGGTGTA-TTCAT----CCT-CGT---------ATTATCGT-TGGTCAAT-C-CGTTCCA----AAAGCTCT-CGA-TGATCCAAAGTTCTCAAC
Brassica_barrelieri_GQ268071                     TATCCTG---TA-AACAGAACG---ACCCGAGAACGTTGAAACATCACTC-TCGGT-TGGCTGG--TCTCTTAG-CTGATTCCATGCCT--T-C-CGAT---TCCGTGGTTATG-TG-T--TTC--GTCCC-C-GGT-CA---AG-----AC----T--------T----C----A--------------------GTC-----TC----GGT-T--GG-------------------G--------------T----C--ATGCAC--AT-AGCTTCCGGATT-TCACCAAACCCCGGCAC-GAAAAGTGTCAAGGAACATACAA-CTAAA-CAGT-CT-GCTTT--CT--CC-A-ACCCGGAAACGGTG--TTT--GTTTGGAAGCAGTGCTG-CAA-T-GTAA-AGTC-TAAAACGACTCTCGGCAACGGATATCTCGGCTCTCGCATCGATGAAGAACGTAGCGAAATGCGATACTTGGTGTGAATTGCAGAATCCCGTGAACCATCGAGTCTTTGAA-CGCAAGTT-GCGCCCCAAGCCTTCTGGCCGAGGGCACGTCTGCCTGGGTGTCACAAATCGTCGTCCCCCC--A--TCC-TCTCG-AG--GAT-A--T--GGGACGGAAGCTGGTCTCCCGTGTGTTACCGCAC-G-CGGTTGG-CCAAAATCCGAGCTAAGG-AT-GCCT-GGAGCGTCTCGACATGCGGTGGTGAA-TTAAA-TCTCAT-CTT---------CATACAGT-CGGTCGTT-C-CGGTCCA----AATGCTCT-CGA-TGACCCAAAGTTCTCAAC
Brassica_carinata_DQ003698                       TACCCTG---GA-AACAGAACG---ACCCGAGAACGATGAAACATCACTC-TCGGT-GGGCCGG--TCTCTTAG-CCGATTCCGTGCCT--G-C-CGAT--TTCCGTGGTTATG-TG-T--TCC--GTCCC-C-GGTTCA---AG-----AC----T--------TA---C----T-TAG----------------GTC-----TC----GGT-C--GG-------------------A--------------T----C--GTGCGC--AT-AGCTTCCGGATT-TCACCAAACCCCGGCAC-GAAAAGTGTCAAGGAACATGCAA-CTAAA-CAGT-CT-GCTTT--CG--CC-A-ACCCGGAGACGGTG--TTT--GTTCGGAAGTAGTGCTG-CAA-T-GTAA-AGTC-TAAAACGACTCTCGGCAACGGATATCTCGGCTCTCGCATCGATGAAGAACGTAGCGAAATGCGATACTTGGTGTGAATTGCAGAATCCCGTGAACCATCGAGTCTTTGAA-CGCAAGTT-GCGCCCCAAGCCTTCTGGCCGAGGGCACGTCTGCCTGGGTGTCACAAATCGTCGTCCCCCC--A--TCC-TCTCG-AG--GAT-A--T--GGGACGGAAGCTGGTCTCCCGTGTGTTACCGCAC-G-CGGTTGG-CCAAAATCCGAGCTAAGG-GC-GCCA-GGAGCGTCTCGACATGCGGTGGTGAA-TTCAA---GCCT-CGT---------AATATCGT-CGGTCGTT-C-CGGTCCA----AAAGCTCT-CGA-TGACCCAAAGTCCTCAAC
Brassica_cretica_GQ268075                        TAACCTG---GA-AACAGAACG---ACCTGAGAACGTTGAAACATCACTC-TCGGT-GGGCCGG--TTTCTTAG-CTGATTTCGTGCCT--A-C-CGAT---TCCGTGGTTATG-CG-T--T-C--GTCAC-C-GGC-C-------------------------------C----A--------------------GTT-----TC----GGT-T--GG-------------------A--------------T----T--GTACGC--AT-AGCTTCCGGATA-TCACCAAACCCCGGCAC-GAAAAGTGTCAAGGAACATTCAA-CTAAA-CAGC-CT-GCTTT--CG--CC-A-ACCCGGAGACGGTG--TTT--GTTCGGGAGCAGTGCTG-CAA-T-GTAAAAGTC-TAAAACGACTCTCGGCAACGGATATCTCGGCTCTCGCATCGATGAAGAACGTAGCGAAATGCGATACTTGGTGTGAATTGCAGAATCCCGTGAACCATCGAGTCTTTGAA-CGCAAGTT-GCGCCCCAAGCCTTCTGGCCGAGGGCACGTCTGCCTGGGTGTCACAAATCGTCGTCCCCCC--A--TCC-TCTCG-AG--GAT-A--T--CGGACGGAAGCTGGTCTCCCGTGTGTTACCGCAC-G-CGGTTGG-CCAAAATCCGAGCTAAGG-AT-GCCA-GGAGCGTCTTGACATGCGGTGGTGAA-TTCAA---TTCT-CGT---------CAAATCGT-CAGTCGTT-T-CGGTCCG----AAAGCTCT-TGA-TGACCCAAAGTCCTCAAC
Brassica_deflexa_GQ268077                        TACCCTG---GA-AACAGAACG---ACCCGAGAACATTGAAACATCACTC-TCGGC-GGGCCGG--TTTCTTAG-CTGATTCTGTGCCT--T-C-CGAT---TCCGTGGTTATG-TG-T--TCC--GTCCC---GGT-CA---GG-----AC----T--------T----C----A--------------------GTC-----TT----GGT-C--TG-------------------G--------------T----C--GTGCGCGCAT-AGCTTCCGGATA-TCACCAAACCCCGGCAC-GAAAAGTGTCAAGGAACATGCAA-CTAAA-CAGC-CT-GCTTT--CT--TC-A-ACCCGGTAACGGTG--TTT--GATTGAAAGGAGTGCTG-CAA-T-GTAA-AGTC-TAAAACGACTCTCGGCAACGGATATCTCGGCTCTCGCATCGATGAAGAACGTAGCGAAATGCGATACTTGGTGTGAATTGCAGAATCCCGTGAACCATCGAGTCTTTGAA-CGCAAGTT-GCGCCCCAAGCCTTTTGGCCGAGGGCACGTCTGCCTGGGTGTCACAAAACGTCGTCCCCCC--T--TCC-TCTCG-AG--GAA-A--T--GGGACGGAAGCTGGTCTCCCGTGTGTTACCGCAC-G-CGGTTGG-CCAAAATCCGAGCCAAGG-AC-GCCA-GGAGTGTCTTGACATGCGGTGGTGAA-TTTAA----CCT-CTT---------CATATCGT-CGGGCATT-C-CGGTCCA----AAAGCTCC-CGA-TGACCCAAAGTTATCAAC
Brassica_desnottesii_GQ268070                    TAACCTG---GA-AACAGAACG---ACCCGAGAACGATGAAACATCACTC-TCGGC-GGACCGG-AATTCTT---TTGGTTCTGTGCCC--G-C-CGAT---TCCGTGGTTATG-CG-T--TCC--GTCCC-C-GTC-CA---AG-----AT----T--------T----T----C--------------------GTC-----TC----GGT-C--GG-------------------A--------------T----C--GTGCGC--AT-AGCTTCCGGATT-TCACCAAACCCCGGCAC-GAAAAGTGTCAAGGAACATGCAA-CTAAA-CAGC-CT-GCGTT--CG--CC-A-ACCCGGAGACGGTG--TTT--GTGCGGAAGCTGTGCTG-CAA-T-TTAA-AGTC-TAAAACGACTCTCGGCAACGGATATCTCGGCTCTCGCATCGATGAAGAACGTAGCGAAATGCGATACTTGGTGTGAATTGCAGAATCCCGTGAACCATCGAGTCTTTGAA-CGCAAGTT-GCGCCCCAAGCCTTCTGGCCGAGGGCACGTCTGCCTGGGTGTCACAAATCGTCGTCCCCCC--A--TCC-TCTCG-AG--GAT-A--A--GGGACGGAAGCTGGTCTCCCGTGTGTTACCGCAC-G-CGGTTGG-CCAAAATCCGAGCAAAGG-AT-GCCT-GGAGCGTCTCGACATGCGGTGGTGAA-TT-AA---ACTT-CGT---------CATACAGT-CGGGCGTT-C-CGGTCCA----GAAGCTCT-CGA-TGACCCAAAGTCCTCAAC
Brassica_elongata_integrifolia_AY722460          NNNNNNN---NN-NNNNNNNNN---NNNNNNNNNNNNNNNNNNNNNACTC-TCGGC-GGGCCGG--TTTCTTAG-CCGATTCCGTGCCT--G-C-TGAT---TCCGTGGTTATG-CG-T--TTT--GTCCC-C-ACT-AA---AG-----AT-------------T----T----C--------------------ATC-----TT----GGT-T--GG-------------------G--------------T----C--GAGCGC--AT-AGCTTCCGGATT-TCACCAAACCCCGGCAC-GAAAAGTGTCAAGGAACATGCAA-CTAAA-CAGC-CT-GCTTT--CG--CC-A-ACCCGGAGACGGTGTTTTT--GCGCGGAAGTTGTGCTG-CAA-T-TTAA-AGTC-TAAAACGACTCTCGGCAACGGATATCTCGGCTCTCGCATCGATGAAGAACGTAGCGAAATGCGATACTTGGTGTGAATTGCAGAATCCCGTGAACCATCGAGTCTTTGAA-CGCAAGTT-GCGCCCCAAGCCTTCTGGCCGAGGGCACGTCTGCCTGGGTGTCACAAATCGTCGTCCCCCC--A--TCC-TCTCA-AG--GAT-A--A--GGGACGGAAGCTGGTCTCCCGTGTGGTACCGCAC-G-CGGTTGG-CCAAAATCCGAGCAAAGG-AT-GCCA-TGAGCGTCTCGACATGCGGTGGTGAA-TTCAA---ACCT-CGT---------CATACCGT-CGGTCGTT-C-TTGTCCA----AAAGCTCT-TGA-TGNNNNNNNNNNNNNNNN
Brassica_fruticulosa_GQ268073                    TAACCTG---GA-AACAGAACG---ACCTGAGAACGTTGAAACATCACTC-TCGGT-GGGCTGG--TCTCTTAG-CTGATTCCATGCCT--G-C-CAAA---TCCGTGGTTATG-TG-T--TCC--GACCT-A-TAT-CA---AG-----GC----T--------T----C----A--------------------GTC-----TC----GGT-T--GG-------------------G--------------T----T--GTGCAC--AT-AGCTTCCGGATA-TCACCAAACCCCGGCAC-GAAAAGTGTCAAGGAACATGCAA-CTAAA-CAGT-CT-GCTTT--CA--AC-G-ACCCGGAGACGGTG--TTT--GTTTGGAAGCAGTTCTG-CAA-T-GTAA-AGTC-TAAAACGACTCTCGGCAACGGATATCTCGGCTCTCGCATCGATGAAGAACGTAGCGAAATGCGATACTTGGTGTGAATTGCAGAATCCCGTGAACCATCGAGTCTTTGAA-CGCAAGTT-GCGCCCTAAGCCTTCTGGCCGAGGGCACGTCTGCCTGGGTGTCACAAATCGTCGTCCCCCC--A--TCC-TCTCG-AG--GAT-A--T--TGGACGGAAGCTGGTCTCCCGTGTGTTACCGCAC-G-CGGTTGA-CCAAAATCCGAGCTAAGG-AT-GCCA-GGAGCGTCTCGACATGCGGTGGTGAA-TTAAA-TCTCCT-CGT---------CATATAGT-CGGTCGTT-C-CGGTCCG----AAAGCTCT-TGA-TGACCCAAAGTCCTCAAC
Brassica_gravinae_GQ268072                       TATCCTG---GA-AACAGAATG---ACCCGAGAACTATGAAACATCACTC-TCGGT-TTGCTGG--TTTCTTAA-TTGATTCCATGCAA--A-C-CGAT---TCCGTGGTTATG-CG-T--TCC--GTCCG-C-AGC-CTCGTAG-----AT----A--------T----T----T--------------------GTC-----TC----GGT-T--AG-------------------G--------------C----C--GTGCGC--AT-AGCTTCCGGATT-TCACCAAACCCCGGCAC-GAGAAGTGTCAAGGAACATGCAA-CTAAA-CAGC-CT-GCGTT--CG--CC-A-ACCCGGAGACGGTG--TTT--GTGCGGAAGCTGTGCTG-CAA-T-TTAA-AGTC-TAAAACGACTCTCGGCAACGGATATCTCGGCTCTCGCATCGATGAAGAACGTAGCGAAATGCGATACTTGGTGTGAATTGCAGAATCCCGTGAACCATCGAGTCTTTGAA-CGCAAGTT-GCGCCCTAAGCCTTTTGGCCGAGGGCACGTCTGCCTGGGTGTCACAAATCGTCGTCCCCC---A--TCC-CCTCG-AG--GAC-A--A--GGGACGGAAGCTGGTCTCCCGTGTGTTACCGCAC-G-CGGTTGG-CCAAAATCAGAGCAAAGG-AT-GCGA-AGAGCGTCTCGACATGCGGTGGTGAT-TTAAA---AACT-CGT---------CATACCGT-CGGTCGTT-C-TGGTCCA----AAAGCTTT-TGA-TGACCCAAAGTCCTCAAC
Brassica_insularis_GQ268067                      TAACCTG---GA-AACAGAACG---ACCTGAGAACGTTGAAACATCACTC-TCGGT-GGGCTGG--TTTCTTAG-CTGATTTCTTGCCT--A-C-CAAC---TCCGTGGTTATG-CG-T--T-T--GTCCC-C-GGC-T-------------------------------C----A--------------------GTT-----TC----GGT-T--GG-------------------A--------------T----C--ATACGC--AT-AGCTTCCGGATA-TCACAAAACCCCGGCAC-GAAAAGTGTCAAGGAACATTCAA-CTAAA-CGGC-AT-GCTTT--CG--CC-A-ACCCGGAGACGGTG--TTT--GTTCGGAAGCAGTGCTG-CAA-T-GTAA-AGTC-TAAAACGACTCTCGGCAACGGATATCTCGGCTCTCGCATCGATGAAGAACGTAGCGAAATGCGATACTTGGTGTGAATTGCAGAATCCCGTGAACCATCGAGTCTTTGAA-CGCAAGTT-GCGCCCCAAGCCTTCTGGCCGAGGGCACGTCTGCCTGGGTGTCACAAATCGTCGTCCCCCC--A--TCC-TCTCG-AG--GAT-A--T--CGGACGGAAGCTGGTCTCCCGTGTGTTACCGCAC-G-CGGTTGG-CCAAAATCCGAGCTAAGG-AT-GCCA-GGAGCGTCTTGACATGCGGTGGTGAA-TTCAA---TTCT-CGT---------CAAATCGT-CAGTCGTT-T-CGGTCCG----AAAGCTCC-TGA-TGACCCAAAGTCCTCAAC
Brassica_juncea_integrifolia_DQ003676            TACCCTG---GA-AACAGAACG---ACCTGAGAACGATGAAACATCACTC-TCGGT-AGGCCGG--TTTCTTA--CTG------TGCCT--G-C-TGAT---TCCGTGGTTATG-CG-T--T-C--ATCCT-T-GGC-CA---AG-----AC----T--------T----C----A--------------------GTT-----TT----GGT-T--GG-------------------A--------------T----C--GTACGC--AT-AGCTTCCGGATA-TCACCAAACCCCGGCAC-GAAAAGTGTCAAGGAAAATGCAA-CTAAA-CAGC-CT-GCTTT--CG--CC-A-ACCCGGAGACGGTG--TTT--GTTCGGAAGCAGTGCTG-CAA-T-GTAA-AGTC-TAAAACGACTCTCGGCAACGGATATCTCGGCTCTCGCATCGATGAAGAACGTAGCGAAATGCGATACTTGGTGTGAATTGCAGAATCCCGTGAACCATCGAGTCTTTGAA-CGCAAGTT-GCGCCCCAAGCCTTCTGGCCGAGGGCACGTCTGCCTGGGTGTCACAAATCGTCGTCCCCCC--A--TCC-TCTTG-AG--GAT-A--T--GGGACGGAAGCTGATCTCCCGTGTGTTACCGCAC-G-CGGTTGG-CCAAAATCCGAGCTAAGG-AC-GTCA-GGAGCGTCTTGACATGCGGTGGTGAA-TTTAA---TTCT-CGT---------CATATAGT-CAGACGTT-C-CGGTCCA----AAAGCTCT-TGA-TGACCCAAAGTCCTCAAC
Brassica_macrocarpa_GQ268076                     TAACCTG---GA-AACAGAACG---ACCTGAGAACGTTGAAACATCACTC-TCGGT-GGGCTGG--TTTCTTAG-CTGATTTCTTGCCT--A-C-CAAC---TCCGTGGTTATG-CG-T--T-T--GTCCC-C-GGC-T-------------------------------C----A--------------------GTT-----TC----GGT-T--GG-------------------A--------------T----C--ATACGC--AT-AGCTTCCGGATA-TCACAAAACCCCGGCAC-GAAAAGTGTCAAGGAACATTCAA-CTAAA-CGGC-CT-GCTTT--CG--CC-A-ACCCGGAGACGGTG--TTT--GTTCGGAAGCAGTGCTG-CAA-T-GTAA-AGTC-TAAAACGACTCTCGGCAACAGATATCTCGGCTCTCGCATCGATGAAGAACGTAGCGAAATGCGATACTTGGTGTGAATTGCAGAATCCCGTGAACCATCGAGTCTTTGAA-CGCAAGTT-GCGCCCCAAGCCTTCTGGCCGAGGGCACGTCTGCCTGGGTGTCACAAATCGTCGTCCCCCC--A--TCC-TCTCG-AG--GAT-A--T--CGGACGGAAGCTGGTCTCCCGTGTGTTACCGCAC-G-CGGTTGG-CCAAAATCCGAGCTAAGG-AT-GCCA-GGAGCGTCTTGACATGCGGTGGTGAA-TTCAA---TTCT-CGT---------CAAATCGT-CAGTCGTT-T-CGGTCCG----AAAGCTCC-TGA-TGACCCAAAGTCCTCAAC
Brassica_maurorum_GQ268065                       TATCCTG---GA-AACAGAACG---ACCTGAGAACGTTGAAACATCACTC-CCGGT-GGGCTGG--TCTCTTAA-CCGATTCCATGCCT--T-C-CGGT---TCCGTGGTTATG-TG-T--TCC--GTCCC-C-GGT-TG---AG-----AC----T--------T----CACCGA--------------------GTC-----TT----GGC-T--GG-------------------A--------------T----C--GTGCAC--AT-AGCTTCCGGATT-TAACCAAACCCCGGCAC-GAAAAGTGTCAAGGAACATACAA-CTAAA-CAGT-CT-GCTTT--CA--CC-A-ACCCGGAAACGGTG--TTT--GTTCGGAAGCAGTGCTG-CAA-T-GTAA-AGTC-TAAAACGACTCTCGGCAACGGATATCTCGGCTCTCGCATCGATGAAGAACGTAGCGAAATGCGATACTTGGTGTGAATTGCAGAATCCCGTGAACCATCGAGTCTTTGAA-CGCAAGTT-GCGCCCCAAGCCTTCTGGCCGAGGGCACGTCTGCCTGGGTGTCACAAATCGTCGTCCCCCC--A--TCC-TCTCG-AG--GAT-A--T--CGGACGGAAGCTGGTCTCCCGTGTGTTACCGCAC-G-CGGTTGG-CCAAAATCCGAGCTAAGG-AT-GCCA-GGAGCGTCTCGACATGCGGTGGTGAA-TTCAA-TCTCCT-CGT---------GATACAGT-CGGTCGTT-C-CGGTCCA----AAAGCTCT-TGA-TGACCCAAAGTCCTCAAC
Brassica_montana_GQ268066                        TAACCTG---GA-AACAGAACG---ACCCGAGAACGTTGAAACATCACTC-TCGGT-GGGCCGG--TTTCTTAG-CTGATTTCGTGCCT--A-C-CGAT---TCCGTGGTTATG-CG-T--T-C--GTCAC-C-GGC-C-------------------------------C----A--------------------GTT-----TC----GGT-T--GG-------------------A--------------T----C--ATACGC--AT-AGCTTCCGGATA-TCACCAAACCCCGGCAC-GAAAAGTGTCAAGGAACATTCAA-CTAAA-CGGC-CT-GCTTT--TG--CC-A-ACCCGGAGACGGTG--TTT--GTTCGGAAGCAGTGCTG-CAA-T-GTAA-AGTC-TAAAACGACTCTCGGCAACGGATATCTCGGCTCTCGCATCGATGAAGAACGTAGCGAAATGCGATACTTGGTGTGAATTGCAGAATCCCGTGAACCATCGAGTCTTTGAA-CGCAAGTT-GCGCCCCAAGCCTTCTGGCCGAGGGCACGTCTGCCTGGGTGTCACAAATCGTCGTCCCCCC--A--TCC-TCTCG-AG--GAT-A--T--CGGACGGAAGCTGGTCTCCCGTGTGTTACCGCAC-G-CGGTTGG-CCAAAATCCTAGCTAAGG-AT-GCCA-GGAGCGTCTTGACATGCGGTGGTGAA-TTCAA---TTCT-CGT---------CAAATCGT-CAGTCGTT-T-CGGTCCG----AAAGCTCT-TGA-TGACCCAAAGTCCTCAAC
Brassica_napus_DQ003666                          TACCCTG---GA-AACAGAACG---ACCTGAGAACGATGAAACATCACTC-TCGGT-AGGCCGG--TTTCTTA--CTG------TGCCT--G-C-TGAT---TCCGTGGTTATG-CG-T--T-C--ATCCT-T-GGC-CA---AG-----AC----T--------T----C----A--------------------GTT-----TT----GGT-T--GG-------------------A--------------T----C--GTACGC--AT-AGCTTCCGGATA-TCACCAAACCCCGGCAC-GAAAAGTGTCAAGGAAAATGCAA-CTAAA-CAGC-CT-GCTTT--CG--CC-A-ACCCGGAGACGGTG--TTT--GTTCGGAAGCAGTGCTG-CAA-T-GTAA-AGTC-TAAAACGACTCTCGGCAACGGATATCTCGGCTCTCGCATCGATGAAGAACGTAGCGAAATGCGATACTTGGTGTGAATTGCAGAATCCCGTGAACCATCGAGTCTTTGAA-CGCAAGTT-GCGCCCCAAGCCTTCTGGCCGAGGGCACGTCTGCCTGGGTGTCACAAATCGTCGTCCCCCC--A--TCC-TCTCG-AG--GAT-A--T--CGGACGGAAGCTGGTCTCCCGTGTGTTACCGCAC-G-CGGTTGG-CCAAAATCCTAGCTAAGG-AT-GCCA-GGAGCGTCTTGACATGCGGTGGTGAA-TTCAA---TTCT-CGT---------CAAATCGT-CAGTCGTT-T-CGGTCCG----AAAGCTCT-TGA-TGACCCAAAGTCCTCAAC
Brassica_nigra_DQ003644                          TACCCTG---GA-AACAGAACG---ACCCGAGAACGATGAAACACCACTC-TCGGT-GGGCCGG--TCTCTTAG-CCGATTCCGTGCCT--G-C-CGAT--TTCCGTGGTTATG-TG-T--TCC--GTCCC-C-GGTTCA---AG-----AC----T--------TA---C----T-TAG----------------GTC-----TC----GGT-C--GG-------------------A--------------T----C--GTGCGC--AT-AGCTTCCGGATT-TCACCAAACCCCGGCAC-GAAAAGTGTCAAGGAACATGCAA-CTAAA-CAGT-CT-GCTTT--CG--CC-A-ACCCGGAGACGGTG--TTT--GTTCGGAAGTAGTGCTG-CAA-T-GTAA-AGTC-TAAAACGACTCTCGGCAACGGATATCTCGGCTCTCGCATCGATGAAGAACGTAGCGAAATGCGATACTTGGTGTGAATTGCAGAATCCCGTGAACCATCGAGTCTTTGAA-CGCAAGTT-GCGCCCCAAGCCTTCTGGCCGAGGGCACGTCTGCCTGGGTGTCACAAATCGTCGTCCCCCC--A--TCC-TCTCG-AG--GAT-A--T--GGGACGGAAGCTGGTCTCCCGTGTGTTACCGCAC-G-CGGTTGG-CCAAAATCCGAGCTAAGG-GC-GCCA-GGAGCGTCTCGACATGCGGTGGTGAA-TTCAA---GCCT-CGT---------AATATCGT-CGGTCGTT-C-CGGTCCA----GAAGCTCT-CGA-TGACCCAAAGTCCTCAAC
Brassica_oleracea_capitata_DQ003652              TAACCTG---GA-AACAGAACG---ACCCGAGAACGTTGAAACATCACTC-TCGGT-GGGCCGG--TTTCTTAG-CTGATTTCGTGCCT--A-C-CGAT---TCCGTGGTTATG-CG-T--T-C--GTCAC-C-GGC-C-------------------------------C----A--------------------GTT-----TC----GGT-T--GG-------------------A--------------T----C--ATACGC--AT-AGCTTCCGGATA-TCACCAAACCCCGGCAC-GAAAAGTGTCAAGGAACATTCAA-CTAAA-CGGC-CT-GCTTT--CG--CC-A-ACCCGGAGACGGTG--TTT--GTTCGGAAGCAGTGCTG-CAA-T-GTAA-AGTC-TAAAACGACTCTCGGCAACGGATATCTCGGCTCTCGCATCGATGAAGAACGTAGCGAAATGCGATACTTGGTGTGAATTGCAGAATCCCGTGAACCATCGAGTCTTTGAA-CGCAAGTT-GCGCCCCAAGCCTTCTGGCCGAGGGCACGTCTGCCTGGGTGTCACAAATCGTCGTCCCCCC--A--TCC-TCTCG-AG--GAT-A--T--CGGACGGAAGCTGGTCTCCCGTGTGTTACCGCAC-G-CGGTTGG-CCAAAATCCTAGCTAAGG-AT-GCCA-GGAGCGTCTTGACATGCGGTGGTGAA-TTCAA---TTCT-CGT---------CAAATCGT-CAGTCGTT-T-CGGTCCG----AAAGCTCT-TGA-TGACCCAAAGTCCTCAAC
Brassica_oxyrrhina_GQ268074                      TACCCTG---TA-AACAGAACG---ACCCGAGAACGTTGAAACATCACTC-TCGGT-TGGCTGG--TCTCTTAG-CGGATTCCATGCCT--T-C-CGAT---TCCGTGGTTATG-TG-T--TTC--GTCCT-T-GGT-CA---AG-----AC----T--------T----C----A--------------------GTC-----TC----GGC-T--GG-------------------G--------------T----C--GTGCAC--AT-AGCTTCCGGATA-TCACCAAACCCCGGCAC-GAAAAGTGTCAAGGAACATACAA-CTAAA-CAGT-CT-GCTTT--CTCGCC-A-ACCCGGAGACGGTG--TTT--GTTTGGAAGCAGTGCTG-CAA-T-GTAA-AGTC-TAAAACGACTCTCGGCAACGGATATCTCGGCTCTCGCATCGATGAAGAACGTAGCGAAATGCGATACTTGGTGTGAATTGCAGAATCCCGTGAACCATCGAGTCTTTGAA-CGCAAGTT-GCGCCCCAAGCCTTCTGGCCGAGGGCACGTCTGCCTGGGTGTCACAAATCGTCGTCCCCCC--A--TCC-TCTTG-AG--GAT-A--C--GGGACGGAAGCTGGTCTCCCGTGTGTTACCGCAC-G-CGGTTGG-CCAAAATCCGAGCTAAGG-AT-GCCA-GGAGCGTCACGACATGCGGTGGTGAA-TTCAA-TCTCCT-CTT---------CATATAGT-CGTTCGTT-T-CGGTCCA----AAAGCTCT-CGA-TGACCCAAAGTCCTCAAC
Brassica_procumbens_AY722425                     NNNNNNN---NN-NNNNNNNNN---NNNNNNNNNNNNNNNNNNNNNACTC-TCGGT-GGGCTGG--ACTCTTAA-CCGTTTCCATGCCT--G-C-CGGT---TCCGTGGTTATG-TG-T--TTC--GTCCC-C-GGT-CA---AG-----AC----T--------T----C----C--------------------GTC-----TC----GGC-T--GG-------------------A--------------T----C--GTGCAC--AT-AGCTTCCGGATA-TCACCAAACCCCGGCAC-GAAAAGTGTCAAGGAACATGCAA-CTAAA-CAGC-CT-GCTTT--CG--CC-A-TCCCGGAGACGGTG--TTT--GGTCGGAAGGAGTGCTG-CAA-T-GTAA-AGTC-TATAACGACTCTCGGCAACGGATATCTCGGCTCTCGCATCGATGAAGAACGTAGCGAAATGCGATACTTGGTGTGAATTGCAGAATCCCGTGAACCATCGAGTCTTTGAA-CGCAAGTT-GCGCCCCAAGCCTTTTGGCCGAGGGCACGTCTGCCTGGGTGTCACAAATCGTCGTCCCCCC--A--TCC-TCTCG-AG--GAT-A--T--TGGACGGAAGCTG-TCTCCCGTGTGTTACCGCACGG-CGGCTGG-CCAAAATCCGAGCTAAGG-AT-GCCA-GGA-CGTCTCGACATGCGGTGGTGAA-TTCAA---T-CT-CG----------CATTTAGT-C-GACGTT-C-CGGTCC-----AAAGCTCT-CGA-TGNNNNNNNNNNNNNNNN
Brassica_rapa_rapa_GQ268060                      TACCCTG---GA-AACAGAACG---ACCTGAGAACGATGAAACATCACTC-TCGGT-AGGCCGG--TTTCTTA--CTG------TGCCT--G-C-TGAT---TCCGTGGTTATG-CG-T--T-C--ATCCT-T-GGC-CA---AG-----AC----T--------T----C----A--------------------GTT-----TT----GGT-T--GG-------------------A--------------T----C--GTACGC--AT-AGCTTCCGGATA-TCACCAAACCCCGGCAC-GAAAAGTGTCAAGGAAAATGCAA-CTAAA-CAGC-CT-GCTTT--CG--CC-A-ACCCGGAGACGGTG--TTT--GTTCGGAAGCAGTGCTG-CAA-T-GTAA-AGTC-TAAAACGACTCTCGGCAACGGATATCTCGGCTCTCGCATCGATGAAGAACGTAGCGAAATGCGATACTTGGTGTGAATTGCAGAATCCCGTGAACCATCGAGTCTTTGAA-CGCAAGTT-GCGCCCCAAGCCTTCTGGCCGAGGGCACGTCTGCCTGGGTGTCACAAATCGTCGTCCCCCC--A--TCC-TCTCG-AG--GAT-A--T--GGGACGGAAGCTGATCTCCCGTGTGTTACCGCAC-G-CGGTTGG-CCAAAATCCGAGCTAAGG-AC-GTCA-GGAGCGTCTTGACATGCGGTGGTGAA-TTTAA---TTCT-CGT---------CATATAGT-CAGACGTT-C-CGGTCCA----AAAGCTCT-TGA-TGACCCAAAGTCCTCAAC
Brassica_repanda_AY722426                        NNNNNNN---NN-NNNNNNNNN---NNNNNNNNNNNNNNNNNNNNNACTC-TCGGC-GGACCGG-AATTCTT---TTGGTTCCGTGCCC--G-C-CGAT---TCCGTGGTTATG-CG-T--TCC--GTCCC-C-GTC-CA---AG-----AT----T--------T----T----C--------------------RTC-----TC----GGT-C--GG-------------------A--------------T----C--GTGCGC--AT-AGCTTCCGGATT-TCACCAAACCCCGGCAC-GAAAAGTGTCAAGGAACATGCAA-CTAAA-CAGC-CT-GCGTT--CG--CC-A-ACCCGGAGACGGTG--TTT--GTGCGGAAGCTGTGCTG-CAA-T-TAAA-AGTC-TAAAACGACTCTCGGCAACGGATATCTCGGCTCTCGCATCGATGAAGAACGTAGCGAAATGCGATACTTGGTGTGAATTGCAGAATCCCGTGAACCATCGAGTCTTTGAA-CGCAAGTT-GCGCCCCAAGCCTTCTGGCCGAGGGCACGTCTGCCTGGGTGTCACAAATCGTCGTCCCCCC--A--TCC-TCTCG-AG--GAT-A--A--GGGACGGAAGCTGGTCTCCCGTGTGTTA-CGCAC-G-CGGTTGG-CCAAAATCCGAGCAAAGG-AC-GCCT-GGAGCGTCTCGACATGCGGTGGTGAA-TTCAA---ACTT-CGT---------CATACAGT-CGGACGTT-C-CGGTCCA----G-AGCTCT-CGA-TNNNNNNNNNNNNNNNNN
Brassica_rupestris_AY722427                      NNNNNNN---NN-NNNNNNNNN---NNNNNNNNNNNNNNNNNNNNNACTC-TCGGT-GGGCTGG--TTTCTT-----------GTGCCT--A-C-CAAT---TCCGTGGTTATG-CG-T--TT---GTCCC-C-GGC----------------------------T----C----A--------------------GTT-----TC----GGT-T--GG-------------------A--------------T----T--ATACGC--AT-AGCTTCCGGTTA-TCACCAAACCCCGGCAC-GAAAAGTGTCAAGGAACATTCAA-CTAAA-CGGC-CT-GCTTT--CG--CC-A-ACCCGGAGACGGTG--TTT--GTTCGGAAGCAGTGCTG-CAA-T-GTAA-AGTC-TAAAACGACTCTCGGCAACGGATATCTCGGCTCTCGCATCGATGAAGAACGTAGCGAAATGCGATACTTGGTGTGAATTGCAGAATCCCGTGAACCATCGAGTCTTTGAA-CGCAAGTT-GCGCCCCAAGCCTTCTGGCCGAGGGCACGTCTGCCTGGGTGTCACAAATCGTCGTCCCCCC--A--TCC-TCTCG-AG--GAT-A--T--CGGACGGAAGCTGGTCTCCCGTGTGTTACCGCAC-G-C-GTTGG-CCAAAATCCGAGCTAAGG-AT-GCCA-GGAGCGTCTTGACATGCGGTGGTGAA-TTCAA---TTCT-CGT---------CAAATCGT-CAATCGTT-T-CGGTCCG----AAAGCTCT-TGA-TNNNNNNNNNNNNNNNNN
Brassica_tournefortii_GQ268069                   TATCCTG---GA-AACAGAACG---ACCCGAGAACGTTGAAACATCACTC-TCGGC-GGGCTGG--TCTCTTAG-CCGATTCCATGCCT--G-C-CGAT---TCCGTGGTTGTG-TG-T--TCC--GTCCC-C-GAT-CA---AG-----AC----T--------T----C----A--------------------GTC-----TC----GGT-T--GG-------------------T--------------T----C--GTGCAC--AT-AGCTTTCGGATA-TAACCAAACCCCGGCAC-GAAAAGTGTCAAGGAACATACAA-CTAAA-CAGT-CT-GCTTT--CG--CC-A-ACCCGGAAACGGTG--ATT--GTTCGGAAGCAGTGCTG-CAA-T-GTAA-AGTC-TAAAACGACTCTCGGCAACGGATATCTCGGCTCTCGCATCGATGAAGAACGTAGCGAAATGCGATACTTGGTGTGAATTGCAGAATCCCGTGAACCATCGAGTCTTTGAA-CGCAAGTT-GCGCCCCAAGCCTTCTGGCCGAGGGCACGTCTGCCTGGGTGTCACAAATCGTCGTCCCCCC--A--TCC-TCTTG-AG--GAT-A--T--CGGACGGAAGCTGGTCTCCCGTGTGTTACCGCAT-G-CGGTTGG-CCAAAATCTGAGCTAAGG-AT-GCCA-GGAGCGTCTCGACATGCGGTGGTGAA-TCCAA-TCTCCT-CGT---------CATATAGT-CGGTCGTT-C-CGGTCCA----AACGCTCT-TGA-TGACCCAAAGTCCTCAAC
Brassica_villosa_GQ268064                        TAACCTG---GA-AACAGAACG---ACCTGAGAACGTTGAAACATCACTC-TCGGT-GGGCTGG--TTTCTTAG-CTGATT-CTTGCCT--A-C-CAAT---TCCGTGGTTATG-CG-T--T-T--GTCCC-C-GGC----------------------------T----A----A--------------------GTT-----TC----GGT-T--AG-------------------A--------------T----T--ATACGC--AT-AGCTTCCGGATA-TCACCAAACCCCGGCAC-GAAAAGTGTCAAGGAACATTCAA-CTAAA-CGGC-CT-GCTTT--CG--CC-A-ACCCGGAGACGGTG--TTT--GTTCGGAAGCAGTGCTG-CAA-T-GTAA-AGTC-TAAAACGACTCTCGGCAACGGATATCTCGGCTCTCGCATCGATGAAGAACGTAGCGAAATGCGATACTTGGTGTGAATTGCAGAATCCCGTGAACCATCGAGTCTTTGAA-CGCAAGTT-GCGCCCCAAGCCTTCTGGCCGAGGGCACGTCTGCCTGGGTGTCACAAATCGTCGTCCCCCC--A--TCC-TCTCG-AG--GAT-A--T--CGGACGGAAGCTGGTCTCCCGTGTGTTACCGCAC-G-CGGTTGG-CCAAAATCCGAGCTAAGG-AT-GCCA-GGAGCGTCTTGACATGCGGTGGTGAA-TTCAA---TTCT-CGT---------CAAATCGT-CAGTCGTT-T-CGGTCCG----AAAGCTCT-TGA-TGACCCAATGTCCTCAAC
Cakile_arabica_KF850549                          NNNNGTG---CG-ACTGGAACAGACACCCGTGAACGATGAAACATCACTC-TCGGC-GGCCCGG--TCTCTTAA-CCGATTCCGGGCCT--G-C-CGAT---TCCGTGGTTATG-CG-A--GTG--CACCC-C-AGC-CG---GGATGGGAT----A--------T----C----T--------------------GTC-----TC----GGT-T--GG-------------------A--------------T----C--TCGCGC--AT-AGCTTCCGGATT-TCACAAAACCCCGGCAC-GAAAAGTGTCAAGGAACATGCAA-CTAAA-CAGC-CTAGCTTC--CG--CC-A-ACCCGGAGACGGTG--TCT--GCGCGGAAGCTGTGCTG-GAA-C--TAA-AGTC-TAAAACGACTCTCGGCAACGGATATCTCGGCTCTCGCATCGATGAAGAACGTAGCGAAATGCGATACTTGGTGTGAATTGCAGAATCCCGTGAACCATCGAGTCTTTGAA-CGCAAGTT-GCGCCCCAAGCCTTCTGGCCGAGGGCACGTCTGCCTGGGTGTCACAAATCGTCGTCCCCCC-AA--TCC-TCTGA-AG--GAT-G--C--AGGACGGAGGATGGGCTCCCGGGGGTTACCGCAC-G-CGGTTGG-CCAAAATCCAAGCAAAGG-AA-GCCA-TGAGCGTCTCGACATGCGGTGTTGAA-TTAAT---TCCT-CGT---------CATAAGGT-CGGTAGCT-G-GGTTCCA----AAAGCTCT-CGATTAACCCAATGTTATAAAC
Cakile_arctica_KJ685075                          NNNNNNNN--NN-NNNNNNNNN---NNNNNNNNNNNNNNNNNNNNNNNNN-NNNNN-NNNNNNN--NNNNNNNN-NNNNNNNNNNNNNN--N-N-NNNN---TCCGTGGTTATG-CG-A--GTN--CNCNN-N-NGC-CG---GG-----AT----A--------T----C----T--------------------GTC-----TC----GGT-T--GG-------------------A--------------T----C--TCGCGC--AT-AGCTTCCGGATT-TCACAAAACCCCGGCAC-GAAAAGTGTCAAGGAACATGCAA-CTAAA-CAGC-CTAGCTTC--CG--CC-A-ACCCGGAGACGGTG--TCT--GCGCGGAAGCTGTGCTG-GAA-C--TAA-AGTC-TAAAACGACTCTCGGCAACGGATATCTCGGCTCTCGCATCGATGAAGAACGTAGCGAAATGCGATACTTGGTGTGAATTGCAGAATCCCGTGAACCATCGAGTCTTTGAA-CGCAAGTT-GCGCCCCAAGCCTTCTGGCCGAGGNCACGTCTGCCTGGGTGTCACAAATCGTCGTCCCCCN--N--NNN-NNNNN-NN--NNN-N--N--NNNNNNNNNNNNNNNNNNNNNNNNNNNNNNNNNN-N-NNNNNNN-NNNNNNNNNNNNNNNNNN-NN-NNNN-NNNNNNNNNNNNNNNNNNNNNNNNNN-NNNNN---NNNN-NNN---------NNNNNNNN-NNNNNNNN-N-NNNNNNN---NNNNNNNNN-NNNNNNNNNNNNNNNNNNNNNN
Cakile_constricta_KJ685076                       NNNNNNNN--NN-NNNNNNNNN---NNNNNNNNNNNNNNNNNNNNNNNNN-NNNNN-NNNNNNN--NNNNNNNN-NNNNNNNNNNNNNN--N-N-NNNN---TCCGTGGTTATG-CG-A--GTG--CACCC-C-AGC-CG---GG-----AT----A--------T----C----T--------------------GTC-----TC----GGT-T--GG-------------------A--------------T----C--TCGCGC--AT-AGCTTCCGGATT-TCACAAAACCCCGGCAC-GAAAAGTGTCAAGGAACATGCAA-CTAAA-CAGC-CTAGCTTC--CG--CC-A-ACCCGGAGACGGTG--TCT--GCGCGGAAGCTGTGCTG-GAA-C--TAA-AGTC-TAAAACGACTCTCGGCAACGGATATCTCGGCTCTCGCATCGATGAAGAACGTAGCGAAATGCGATACTTGGTGTGAATTGCAGAATCCCGTGAACCATCGAGTCTTTGAA-CGCAAGTT-GCGCCCCAAGCCTTCTGGCCGAGGGCACGTCTGCCTGGGTGTCACAAATCGTCGTCCCCCN--N--NNN-NNNNN-NN--NNN-N--N--NNNNNNNNNNNNNNNNNNNNNNNNNNNNNNNNNN-N-NNNNNNN-NNNNNNNNNNNNNNNNNN-NN-NNNN-NNNNNNNNNNNNNNNNNNNNNNNNNN-NNNNN---NNNN-NNN---------NNNNNNNN-NNNNNNNN-N-NNNNNNN---NNNNNNNNN-NNNNNNNNNNNNNNNNNNNNNN
Cakile_edentula_edentula_KJ685078                NNNNNNNN--NN-NNNNNNNNN---NNNNNNNNNNNNNNNNNNNNNNNNN-NNNNN-NNNNNNN--NNNNNNNN-NNNNNNNNNNNNNN--N-N-NNNN---TCCGTGGTTATG-CG-A--GTG--CACCC-C-AGC-CG---GG-----AT----A--------T----C----T--------------------GTC-----TC----GGT-T--GG-------------------A--------------T----C--TCGCGC--AT-AGCTTCCGGATT-TCACAAAACCCCGGCAC-GAAAAGTGTCAAGGAACATGCAA-CTAAA-CAGC-CTAGCTTC--CG--CC-A-ACCCGGAGACGGTG--TCT--GCGCGGAAGCTGTGCTG-GAA-C--TAA-AGTC-TAAAACGACTCTCGGCAACGGATATCTCGGCTCTCGCATCGATGAAGAACGTAGCGAAATGCGATACTTGGTGTGAATTGCAGAATCCCGTGAACCATCGAGTCTTTGAA-CGCAAGTT-GCGCCCCAAGCCTTCTGGCCGAGGGCACGTCTGCCTGGGTGTCACAAATCGTCGTCCCCCN--N--NNN-NNNNN-NN--NNN-N--N--NNNNNNNNNNNNNNNNNNNNNNNNNNNNNNNNNN-N-NNNNNNN-NNNNNNNNNNNNNNNNNN-NN-NNNN-NNNNNNNNNNNNNNNNNNNNNNNNNN-NNNNN---NNNN-NNN---------NNNNNNNN-NNNNNNNN-N-NNNNNNN---NNNNNNNNN-NNNNNNNNNNNNNNNNNNNNNN
Cakile_edentula_lacustris_KJ685079               NNNNNNNN--NN-NNNNNNNNN---NNNNNNNNNNNNNNNNNNNNNNNNN-NNNNN-NNNNNNN--NNNNNNNN-NNNNNNNNNNNNNN--N-N-NNNN---TCCGTGGTTATG-CG-A--GTG--CACCC-C-AGC-CG---GG-----AT----A--------T----C----T--------------------GTC-----TC----GGT-T--GG-------------------A--------------T----C--TCGCGC--AT-AGCTTCCGGATT-TCACAAAACCCCGGCAC-GAAAAGTGTCAAGGAACATGCAA-CTAAA-CAGC-CTAGCTTC--CG--CC-A-ACCCGGAGACGGTG--TCT--GCGCGGAAGCTGTGCTG-GAA-C--TAA-AGTC-TAAAACGACTCTCGGCAACGGATATCTCGGCTCTCGCATCGATGAAGAACGTAGCGAAATGCGATACTTGGTGTGAATTGCAGAATCCCGTGAACCATCGAGTCTTTGAA-CGCAAGTT-GCGCCCCAAGCCTTCTGGCCGAGGGCACGTCTGCCTGGGTGTCACAAATCGTCGTCCCCCN--N--NNN-NNNNN-NN--NNN-N--N--NNNNNNNNNNNNNNNNNNNNNNNNNNNNNNNNNN-N-NNNNNNN-NNNNNNNNNNNNNNNNNN-NN-NNNN-NNNNNNNNNNNNNNNNNNNNNNNNNN-NNNNN---NNNN-NNN---------NNNNNNNN-NNNNNNNN-N-NNNNNNN---NNNNNNNNN-NNNNNNNNNNNNNNNNNNNNNN
Cakile_edentula_harperii_KJ685080                NNNNNNNN--NN-NNNNNNNNN---NNNNNNNNNNNNNNNNNNNNNNNNN-NNNNN-NNNNNNN--NNNNNNNN-NNNNNNNNNNNNNN--N-N-NNNN---TCCGTGGTTATG-CG-A--GTG--CACCC-C-AGC-CG---GG-----AT----A--------T----C----T--------------------GTC-----TC----GGT-T--GG-------------------A--------------T----C--TCGCGC--AT-AGCTTCCGGATT-TCACAAAACCCCGGCAC-GGAAAGTGTCAAGGAACATGCAA-CTAAA-CAGC-CTAGCTTC--TG--CC-A-ACCCGGAGACGGTG--TCT--TGGCGGAAGCTGTGCTG-GAA-C--TAA-AGTC-TAAAACGACTCTCGGCAACGGATATCTCGGCTCTCGCATCGATGAAGAACGTAGCGAAATGCGATACTTGGTGTGAATTGCAGAATCCCGTGAACCATCGAGTCTTTGAA-CGCAAGTT-GCGCCCCAAGCCTTCTGGCCGAGGGCACGTCTGCCTGGGTGTCACAAATCGTCGTCCCCCN--N--NNN-NNNNN-NN--NNN-N--N--NNNNNNNNNNNNNNNNNNNNNNNNNNNNNNNNNN-N-NNNNNNN-NNNNNNNNNNNNNNNNNN-NN-NNNN-NNNNNNNNNNNNNNNNNNNNNNNNNN-NNNNN---NNNN-NNN---------NNNNNNNN-NNNNNNNN-N-NNNNNNN---NNNNNNNNN-NNNNNNNNNNNNNNNNNNNNNN
Cakile_lanceolata_KJ685081                       NNNNNNNN--NN-NNNNNNNNN---NNNNNNNNNNNNNNNNNNNNNNNNN-NNNNN-NNNNNNN--NNNNNNNN-NNNNNNNNNNNNNN--N-N-NNNN---TCTGTGGTTATG-CG-A--GTG--CACCC-C-AGC-CG---GG-----AT----A--------T----C----T--------------------GTC-----TC----GGT-T--GG-------------------A--------------T----C--TCGCGC--AT-AGCTTCCGGATT-TCACAAAACCCCGGCAC-GAAAAGTGTCAAGGAACATGCAA-CTAAA-CAGC-CTAGCTTC--CG--CC-A-ACCTGGAGACGGTG--TCT--GCGCGGAAGCTGTGCTG-GAA-C--TAA-AGTC-TAAAACGACTCTCGGCAACGGATATCTCGGCTCTCGCATCGATGAAGAACGTAGCGAAATGCGATACTTGGTGTGAATTGCAGAATCCCGTGAACCATCGAGTCTTTGAA-CGCAAGTT-GCGCCCCAAGCCTTCTGGCCGAGGGCACGTCTGCCTGGGTGTCACAAATCGTCGTCCCCCN--N--NNN-NNNNN-NN--NNN-N--N--NNNNNNNNNNNNNNNNNNNNNNNNNNNNNNNNNN-N-NNNNNNN-NNNNNNNNNNNNNNNNNN-NN-NNNN-NNNNNNNNNNNNNNNNNNNNNNNNNN-NNNNN---NNNN-NNN---------NNNNNNNN-NNNNNNNN-N-NNNNNNN---NNNNNNNNN-NNNNNNNNNNNNNNNNNNNNNN
Cakile_lanceolata_fusiformis_KJ685082            NNNNNNNN--NN-NNNNNNNNN---NNNNNNNNNNNNNNNNNNNNNNNNN-NNNNN-NNNNNNN--NNNNNNNN-NNNNNNNNNNNNNN--N-N-NNNN---TCCGTGGTTATG-CG-A--GTG--CACCC-C-AGC-CG---GG-----AT----A--------T----C----T--------------------GTC-----TC----GGT-T--GG-------------------A--------------T----C--TCGCGC--AT-AGCTTCCGGATT-TCACAAAACCCCGGCAC-GAAAAGTGTCAAGGAACATGCAA-CTAAA-CAGC-CTAGCTTC--CG--CC-A-ACCCGGAGACGGTG--TCT--GCGCGGAAGCTGTGCTG-GAA-C--TAA-AGTC-TAAAACGACTCTCGGCAACGGATATCTCGGCTCTCGCATCGATGAAGAACGTAGCGAAATGCGATACTTGGTGTGAATTGCAGAATCCCGTGAACCATCGAGTCTTTGAA-CGCAAGTT-GCGCCCCAAGCCTTCTGGCCGAGGGCACGTCTGCCTGGGTGTCACAAATCGTCGTCCCCCN--N--NNN-NNNNN-NN--NNN-N--N--NNNNNNNNNNNNNNNNNNNNNNNNNNNNNNNNNN-N-NNNNNNN-NNNNNNNNNNNNNNNNNN-NN-NNNN-NNNNNNNNNNNNNNNNNNNNNNNNNN-NNNNN---NNNN-NNN---------NNNNNNNN-NNNNNNNN-N-NNNNNNN---NNNNNNNNN-NNNNNNNNNNNNNNNNNNNNNN
Cakile_lanceolata_psuedoconstricta_KJ685086      NNNNNNNN--NN-NNNNNNNNN---NNNNNNNNNNNNNNNNNNNNNNNNN-NNNNN-NNNNNNN--NNNNNNNN-NNNNNNNNNNNNNN--N-N-NNNN---TCCGTGGTTATG-CG-A--GTG--CACCC-C-AGC-CG---GG-----AT----A--------T----C----T--------------------GTC-----TC----GGT-T--GG-------------------A--------------T----C--TCGCGC--AT-AGCTTCCGGATT-TCACAAAACCCCGGCAC-GAAAAGTGTCAAGGAACATGCAA-CTAAA-CAGC-CTAGCTTC--CG--CC-A-ACCCGGAGACGGTG--TCT--GCGCGGAAGCTGTGCTG-GAA-C--TAA-AGTC-TAAAACGACTCTCGGCAACGGATATCTCGGCTCTCGCATCGATGAAGAACGTAGCGAAATGCGATACTTGGTGTGAATTGCAGAATCCCGTGAACCATCGAGTCTTTGAA-CGCAAGTT-GCGCCCCAAGCCTTCTGGCCGAGGGCACGTCTGCCTGGGTGTCACAAATCGTCGTCCCCCN--N--NNN-NNNNN-NN--NNN-N--N--NNNNNNNNNNNNNNNNNNNNNNNNNNNNNNNNNN-N-NNNNNNN-NNNNNNNNNNNNNNNNNN-NN-NNNN-NNNNNNNNNNNNNNNNNNNNNNNNNN-NNNNN---NNNN-NNN---------NNNNNNNN-NNNNNNNN-N-NNNNNNN---NNNNNNNNN-NNNNNNNNNNNNNNNNNNNNNN
Cakile_maritima_AY722494                         NNNNNNNN--NN-NNNNNNNNN---NNNNNNNNNNNNNNNNNNNNNNNNN-TCGGC-GGCCCGG--TCTCTTAA-CCGATTCCGAGCCT--G-C-CGAT---TCCGTGGTTATG-CG-A--GTG--CACCC-C-AGC-CG---GG-----AT----A--------T----C----T--------------------GTC-----TC----GGT-T--GG-------------------A--------------T----C--TCGCGC--AT-AGCTTCCGGATT-TCACAAAACCCCGGCAC-GAAAAGTGTCAAGGAACATGCAA-CTAAA-CAGC-CTAGCTTC--CG--CC-A-ACCCGGAGACGGTG--TCT--GCGCGGAAGCTGTGCTG-GAA-C--TAA-AGTC-TAAAACGACTCTCGGCAACGGATATCTCGGCTCTCGCATCGATGAAGAACGTAGCGAAATGCGATACTTGGTGTGAATTGCAGAATCCCGTGAACCATCGAGTCTTTGAA-CGCAAGTT-GCGCCCCAAGCCTTCTGGCCGAGGGCACGTCTGCCTGGGTGTCACAAATCGTCGTCCCCCC--A--TCC-TCTCG-AG--GAT-G--C--AGGACGGAAGCTGGTCTCCCGTGTGTTACCGCAC-G-CGGTTGG-CCAAAATCCGAGCAAAGG-AT-GCCA-TGAGCGTCTCGACATGCGGTGGTGAA-TTTAT---TCCT-CGT---------CATAATGT-CGGTCGCT-T-GGCTCCG---AGANNNNNN-NNNNNNNNNNNNNNNNNNNNNN
Carrichtera_annua_DQ249829                       AATCCTGT--AA-AACAGAACA---ACCCGAGAACGATGAAACATCACTC-TCGGC-GGGATGG--TTTCTTCG-CCGATCCCTTTCCC--G-C-CGAT---TCCGTGGTTGTG-TG-C--GCC--TACCC-G-GTC--G---AG-----AT----C--------C----C----G--------------------GTC-----TA----GAT-C--GG-------------------G--------------T----A--GTGGGCGCAC-AGCTTCCGGATT-TCACAAAACCCCGGCAC-GAAAAGTGTCAAGGAACATAAAA-CAAAA-CGGA-CT-GCGTCTGCG--CG-G-ACCCGGAGACGGTG--TTC--GTGCGGTCGCAGCACCG-TGA-T-CTAA-AGTC-TAAAACGACTCTCGGCAACGGATATCTCGGCTCTCGCATCGATGAAGAACGTAGCGAAATGCGATACTTGGTGTGAATTGCAGAATCCCGTGAACCATCGAGTCTTTGAA-CGCAAGTT-GCGCCCCAAGCCTTCTGGCCGAGGGCACGTCTGCCTGGGTGTCACAAATCGTCGTCCCCCC--A--TCC-TTCCG-AG--GAT-A--A--GGGACGGAAGCTGGTCTCCCGTGTGTTACCGCAC-G-CGGTTGG-CCGAAATCCGAGCCAAGG-AC-GCCC-CGAGCGTCTCGACATGCGGTGGTGAA-TCTGA---TTCT-CGT---------CATATTGT-CGGTCGCT-C-GTGTCCC----GAAGCTCA-TGA-TGACCCCGAGTCCTCAAC
Ceratocnemum_rapistroides_AY722429               NNNNNNNN--NN-NNNNNNNNN---NNNNNNNNNNNNNNNNNNNNNACTC-TCGGT-GGGCTGG--AAACTTAG-CTGATTCTGTGCCT--G-C-CGAT---TCCGTGGTTATG-TG-T--TTG--GTTCC-T-GAT-CA---AG-----AC----T--------T----T----A----AGTCTACTTTAA----GTC-----TT----GGT-T--GG-------------------T--------------T----C--GTGCGC--AT-AGCTTCCGGATT-TCACAAAACCCCGGCAC-GAAAAGTGTCAAGGAACATGCAA-CTAAA-CAGT-CT-GCTTT--CC--GG-A-ACCCGGAGACGGTG--TTT-GGTTTGGAAGCAGTGCTG-CAA-T-GTAA-AGTC-TAAAACGACTCTCGGCAACGGATATCTCGGCTCTCGCATCGATGAAGAACGTAGCGAAATGCGATACTTGGTGTGAATTGCAGAATCCCGTGAACCATCGAGTCTTTGAA-CGCAAGTT-GCGCCCCAAGCCTTCTGGCCGAGGGCACGTCTGCCTGGGTGTCACAAATCGTCGTCCCCCC--A--TCC-TATCG-AG--GAT-A--T--GGGACGGAAGCTGGTCTCCCGTGTGTTACCGCAC-G-CGGTTGA-CCAAAATCTGAGCTAAGG-AC-GACA-GGATCGTCTCGACATGCGGTGGTGAA-TTCAA----CCT-CGT---------CATACCGT-CATTCGTT-C-CGGTCCA----AAAGCTCT-TGA-TGNNNNNNNNNNNNNNNN
Coincya_longirostra_AY722430                     NNNNNNNN--NN-NNNNNNNNN---NNNNNNNNNNNNNNNNNNNNNACTC-TCG-C-GGGCCGG--TTTCTTTG-CTGATTCCGTGCCC--G-C-CGAT---TCCGTGGTTATGCTG-T--TCT--GTTCG-C-AGC-CA---AG-----GCTTCTT--------T----T----G--------------------GTC-----GT----GGC-T--GA-------------------G--------------T----C--TTAATC--AT-AGCTTCCGGATT-TCACAAAACCACGGCAC-GAAAAGTGTCAAGGAACAATCAA-CTAAG-TAGC-CT-GCGTT--CG--AC-AGACCCGGAGACGGTG--TTC--GTTCGGAAGCAGTGCTG-CGA-T-GTAA-AGTC-TAAAACGACTCTCGGCAACGGATATCTCGGCTCTCGCATCGATGAAGAACGTAGCGAAATGCGATACTTGGTGTGAATTGCAGAATCCCGTGAACCATCGAGTCTTTGAA-CGCAAGTT-GCGCCCCAAGCCTTCTGGCCGAGGGCACGTCTGCCTGGGTGTCACAAATCGTCGTCCCCCC--A--TCC-TCTCG-AG--GAT-A--C--GGGACGGAAGCTGGTCTCCCGTGTGTTACCGCAC-G-CGGTTGG-CCAAAATCCGAGCTAAGG-AC-GCCG-GGAGCGTCTCGACATGCGGTGGTGAA-TTCAA---ACTT-CGT---------CATACCGT-CGGGCGTT-C-C-GTTCA----GAAGCTCT-CGA-TGNNNNNNNNNNNNNNNN
Coincya_monensis_AY722431                        NNNNNNNN--NN-NNNNNNNNN---NNNNNNNNNNNNNNNNNNNNNACTC-TCG-C-GGGCCGG--TTTCTTTG-CTGATTCCGTGCCC--G-C-CGAT---TCCGTGGTTATG-TG-T--TCT--GTTCG-C-AGC-CA---AG-----GCCTCTT--------T----T----G--------------------G-C-----GT----GGC-T--GA-------------------G--------------T----C--TTAATC--AT-AGCTTCCGGATT-TCACCAAACCACGGCAC-GAAAAGTGTCAAGGAACAATCAA-CTAAG-TAGC-CT-GCGTT--CG--AC-AGACCCGGAGACGGTG--TTC--GTTCGGAAGCAGTGCTG-CGA-T-GTAA-AGTC-TAAAACGACTCTCGGCAACGGATATCTCGGCTCTCGCATCGATGAAGAACGTAGCGAAATGCGATACTTGGTGTGAATTGCAGAATCCCGTGAACCATCGAGTCTTTGAA-CGCAAGTT-GCGCCCCAAGCCTTCTGGCCGAGGGCACGTCTGCCTGGGTGTCACAAATCGTCGTCCCCCC--A--TCC-TCTCG-AG--GAT-A--C--GGGACGGAAGCTGGTCTCCCGTGTGTTACCGCAC-G-CGGTTGG-CCAAAATCCGAGCTAAGG-AC-GCCG-GGAGCGTCTCGACATGCGGTGGTGAA-TTCAA---ACTT-CGT---------CATACCGT-CGGGCGTT-C-CGGTCCA----GAAGCTCT-CGA-TGNNNNNNNNNNNNNNNN
Coincya_rupestris_AY722432                       NNNNNNNN--NN-NNNNNNNNN---NNNNNNNNNNNNNNNNNNNNNAC-C-TCG-C--GGCCGG--TTNCNTTG-C-GATTCCGTGCCC--G-C-CGAT---TCCGTGGTGATG-CG-T--TCT--GTTCG-C-AGC-CA---AG-----GCTTCTT--------T----T----G--------------------GTC-----GT----GGC-T--GA-------------------G--------------T----C--TTAATC--AT-AGCTACCGGATT-TCACCAAACCACGGCAC-GAAAAGTGTCGAGGAACAATCAA-CTAAG-TAGC-CT-GCGTG--CG--AC-AGACCCGGAGACGGTG--TTC--GTTCGGAAGCAGTGCTG-CGA-T-GTAA-AGTC-TAAAACGACTCTCGGCAACGGATATCTCGGCTCTCGCATCGATGAAGAACGTAGCGAAATGCGAAAGATGGTGTGAATAGCAGAATCCCGTGAACCATCGAGTCTTTGAA-CGCAAGTT-GCGCCCCAAGCCTTCTGGCCGAGAGCACGTCTGCCTGGGTGTCACGAATCGTCGTCCCCCC--A--TCC-TCGCG-AG--GAT-A--C--GGGACGGAAGCTGGTCTCCCGTGTGTTACCGCAC-G-CGGATTG-CSNNRATCCGAGCTAAGG-AT-GCCG-GGAGCGTCACGACATGCGGTGGTGAA-TACAA---AC-T-CGT---------CATACCGT-RGAGCGTT-C-CGGTCCA----GAAGCTCT-CGA-TGNNNNNNNNNNNNNNNN
Cordylocarpus_muricatus_DQ249827                 CACCCTG---GT-AACAGAACG---ACCCGAGAACGATGAAACATCACTC-TCGGT-GGGCTGG--TCTCTTAG-CTGATTCCGTGCTT--A-C-CGAT---TCCGTGGTTATG-TG-T--TTC--GTTCC-A-TGT-CA---AG-----AC----T--------C----T----A----A---------------GTC-----TT----GGT-T--GG-------------------A--------------T----C--GTGCGC--AT-AGCTTCCGGATT-TCACCAAACCCCGGCAC-GAAAAGTGTCAAGGAACATGCAA-CTAAA-CAGT-CT-GCTTT--CG--GC-A-ACCCGGAGACGGTG--TTT--GTCTGGAAGAAGTGCTG-CAA-T-GTAA-AGTC-TAAAACGACTCTCGGCAACGGATATCTCGGCTCTCGCATCGATGAAGAACGTAGCGAAATGCGATACTTGGTGTGAATTGCAGAATCCCGTGAACCATCGAGTCTTTGAA-CGCAAGTT-GCGCCCCAAGCCTTCTGGCCGAGGGCACGTCTGCCTGGGTGTCACAAATCGTCGTCCCCCC--A--TCC-TCTCG-AG--GAT-A--T--GGGACGGAAGCTGGTCTCCCGTGTGTTACCGCAC-G-CGGTTGG-CCAAAATCTGAGCCAAGG-AC-GCCA-GGATCGTCTCGACATGCGGTGGTGAA-TTAAA----CTT-CGT---------CATACCGT-CGTTAGTT-C-CGGTTCG----AAAGCTCT-CGA-TGACCCAAAATTCTCAAC
Crambe_aculeolata_AF039978_AF040021              TATCCTG---GA-AACAGAACA---ACCCGAGAACAATGAAACATCACTC-TCGGT-GGGCTGG--TTTCTTAG-CTGATTCCGTGCCT--G-C-CACT---TCCGTGGTTATG-TG-TTTCTC--GTCCC-C-GGT-CA---AG-----GC----T--------T----C----A--------------------GTC-----TT----GGT-T--GG-------------------G--------------G----C--GTGCAC--AT-AGCTTCCGGATA-TCACCAAACCCCGGCAC-GAAAAGTGTCAAGGAACATGCAA-CTAAA-CAGC-TT-GTGTT--CG--GC-A-ACCCGGAAACGGTG--TTT--GTTNGGAAGCAGTGCTG-CAA-T-GTAA-AGTC-TNNNNNNNNNNNNNNNNNNNNNNNNNNNNNNNNNNNNNNNNNNNNNNNNNNNNNNNNNNNNNNNNNNNNNNNNNNNNNNNNNNNNNNNNNNNNNNNNNNNNNNNNNNNNN-NNNNNNNN-NNNNNNNNNNNNNNNNNNNNNNNNNNNNNNNNNNNNNNNNNNNNNNNATCGTCGTCCCCCC--A--TCT-TCTCG-AG--GAT-A--T--GGGACGGAAGCTGGTCTCCCGTGTGTTACCGCAC-G-CGGTTGG-CCAAAATCCGAGCTAAGG-AT-GCCA-TGAGCGTCTCGACATGCGGTGGTGAA-TTCAA---ACCT-CGT---------CATAGTGT-TGGTCGTT-C-TGGTCCT----AAAGCTCT-TGA-TGACCCAAAGTCCTCAAA
Crambe_arborea_AF450012_AF450043                 CATCCTG---GA-AACAGAACA---ACCCGAGAACGATTAAACATCACTC-TTGGT-GGGCCGG--TTTCTTAA-TTGATTCTGTGTCT--G-C-CAAT---TCCGTGGTTATG-TG-T--TTC--GTCCC-C-GGT-CA---AG-----AC----T--------T----C----A--------------------GTC-----TT----GGT-T--GG-------------------G--------------T----C--ATGCGC--AT-AGCTTCCGGATA-TCACCAAACCCCGGCAC-GAAAAGTGTCAAGGAACATGCAA-CTAAA-CAGC-CT-GCATT--CG--CC-A-ACCCGGAAACGGTG--TTT--GTTCGGAAGCAGTGCTG-CAT-T-GTAA-AGTC-TNNNNNNNNNNNNNNNNNNNNNNNNNNNNNNNNNNNNNNNNNNNNNNNNNNNNNNNNNNNNNNNNNNNNNNNNNNNNNNNNNNNNNNNNNNNNNNNNNNNNNNNNNNNNN-NNNNNNNN-NNNNNNNNNNNNNNNNNNNNNNNNNNNNNNNNNNNNNNNNNNNNNNNATCGTCGTCCCCC---A--TCC-TCTCG-AG--GAT-A--T--GGGACGGAAGCTGGTCTCCCGTGTGTTACCGCAC-G-CGGTTGG-CAAAAATCTGAGCGATGG-AC-GTAA-GGAGCGTCTCGACATGCGGTGGTGAA-TTCAA---ACCT-CGT---------CAT-TTGT-TGGTCGTT-C-CGGTCCA----AAAGCTCT-CGA-TGACCCAAAGTCCTCAAC
Crambe_aspera_AF039974_AF040017                  TATCCTG---GA-AACAGAACA---ACCCGAGAACAATGAAACANCACTC-TCGGT-GGGCNGG--TTTCTTTG-CTGATTCCGTGCCT--G-C-CACT---TCCGTGGTTATG-TG-T--CTC--GTCCC-T-GTT-CA---AG-----GC----T--------T----C----A--------------------GTC-----TC----GGT-T--GG-------------------G--------------T----C--GTGCAC--AT-AGCTTCCGGATA-TCACCAAACCCCGGCAC-GAAAAGTGTCAAGGAACATGCAA-CTAAA-CAGC-TT-GCGTT--CG--GC-A-ACCCGGAAACGGTG--TTT--GTTCGGAAGCAGTGCTG-CAA-T-GTAA-AGTC-TNNNNNNNNNNNNNNNNNNNNNNNNNNNNNNNNNNNNNNNNNNNNNNNNNNNNNNNNNNNNNNNNNNNNNNNNNNNNNNNNNNNNNNNNNNNNNNNNNNNNNNNNNNNNN-NNNNNNNN-NNNNNNNNNNNNNNNNNNNNNNNNNNNNNNNNNNNNNNNNNNNNNNNATCGTCGTCCCCCC--A--TCT-TCTCG-AG--GAT-A--T--GGGACGGAAGCTGGTCTCCCGTGTGTTACCGCAC-G-CGGTTGG-CCAAAATCCGAGCTAAGG-AT-GCCA-TGAGCGTCTCGACATGCGGTGGTGAA-TTCAA---ACCT-CGT---------CATAATGT-TGGTCGTT-C-TGGTCCT----AAAGCTCT-TGA-TGACCCAAAGTCCTCAAA
Crambe_cordifolia_AF039966_AF040009              TATCCTG---GA-AACAGAACA---ACCCGAGAACAATGAAACATCACTC-TCGGT-GGGCNGG--TTTCTTAG-CTGATTCCGTGCCT--G-C-CNCT---TCCGTGGTTATG-TG-T--NTC--NTCCC-C-GNN-CA---AG-----GC----T--------T----C----A--------------------GTC-----TT----GGT-T--GG-------------------G--------------N----C--GTGCAC--AT-AGCTTCCGGATA-TCACCAAACCCCGGCAN-GAAAAGTGTCAAGGAACATGCAA-CTAAA-CAGC-TT-GNGTT--NG--GC-A-ACCCGGAAACGGTG--TTT--GTTCGGAAGNAGTGCTG-CAA-T-GTAA-AGTC-TNNNNNNNNNNNNNNNNNNNNNNNNNNNNNNNNNNNNNNNNNNNNNNNNNNNNNNNNNNNNNNNNNNNNNNNNNNNNNNNNNNNNNNNNNNNNNNNNNNNNNNNNNNNNN-NNNNNNNN-NNNNNNNNNNNNNNNNNNNNNNNNNNNNNNNNNNNNNNNNNNNNNNNATCGTCGTCCCCCC--A--TCT-TCTCGGAG--GAT-A--T--GGGACGGAAGCTGGTCTCCCGTGTGTTACNNCAC-G-CGGTTGG-CCAAAATCCGAGCTAAGG-AT-GCCA-TGAGCGTCTCGACATGCGGTGGTGAA-TTCAA---ACCT-CGT---------CATAGTGT-TGGTCGTT-C-TGGTCCT----AAAGCTCT-TGA-TGACCCAAAGTCCTCAAA
Crambe_edentula_AF039968_AF040011                NATCCTG---GA-AACAGAACA---ACCCGAGAACAATGAAACATCACTC-TCGGT-GGGCNGG--TTTCTTTN-CTGATTCNGTGCCT--G-C-CATT---TCCGTGGTTATG-TG-T--TTT--GTCCC-N-GGT-CA---AG-----GC----T--------T----C----A--------------------GTC-----TT----GGT-T--GG-------------------G--------------T----C--ATGCAC--AT-AGCTTCCGGATA-TCACCAAACCACGGCAN-GAAAAGTGTCAAGGAACATGCAA-TTAAA-CAGN-CT-GAGTT--CG--GC-A-ACCCGGAGACGGTG--TTT--GTTCGGAAGCAGTGCTG-CAN-T-GTAA-AGTC-TNNNNNNNNNNNNNNNNNNNNNNNNNNNNNNNNNNNNNNNNNNNNNNNNNNNNNNNNNNNNNNNNNNNNNNNNNNNNNNNNNNNNNNNNNNNNNNNNNNNNNNNNNNNNN-NNNNNNNN-NNNNNNNNNNNNNNNNNNNNNNNNNNNNNNNNNNNNNNNNNNNNNNNATCGTCGTCNCCCC--A--TCC-TCACC-AG--GAT-A--T--GGGACGGAAGCTGGTCTCCCGTGTGTTACCACAC-G-CGGTTGG-CCAAAATCTGAGCTAAGG-AT-GCCA-GGAGCGTCTCGACATGCGGTGGTGAA-TTCTA---ACCT-CGT---------CATAATGT-TGGTTGTT-N-NGATCCT----AAAGCTCT-CGA-TGACCCAAAGTCCTTAAC
Crambe_feuillei_AF450032_AF450063                CATCCTG---GA-AACAGAACA---ACCCGAGAACGATTAAACATCACTC-TTGGT-GGGCCGG--TTTCTTAA-TTGATTCTGTGTCT--G-C-CAAT---TCCGTGGTTATG-TG-T--TTT--GTCCC-C-GGT-CA---AG-----AC----T--------T----C----A--------------------GTT-----TT----GGT-T--GG-------------------G--------------T----C--ACGCGC--AT-AGCTTCCGGATA-TCACCAAACCCCGGCAC-GAAAAGTGTCAAGGAACATGCAA-CTAAA-CAGC-CT-GCATT--CG--CC-A-ACCCGGAAACGGTG--TTT--GTTCGGAAGCAGTGCTG-AAT-T-GTAA-AGTC-TNNNNNNNNNNNNNNNNNNNNNNNNNNNNNNNNNNNNNNNNNNNNNNNNNNNNNNNNNNNNNNNNNNNNNNNNNNNNNNNNNNNNNNNNNNNNNNNNNNNNNNNNNNNNN-NNNNNNNN-NNNNNNNNNNNNNNNNNNNNNNNNNNNNNNNNNNNNNNNNNNNNNNNATCGTCGTCCCCC---A--TCC-TCTTG-AG--GAT-A--T--GGGACGGAAGCTGGTCTCCCGTGTGTTACCGCAC-G-CGGTTGG-CCAAAATCTGAGCGATGG-AC-GTCA-GGAGCGTCTCGACATGCGGTGGTGAA-TTCAA---ACCT-CGT---------CATATCGT-CGGTCGTT-C-CGGTCCA----AAAGCTCT-CGA-TGACCCAAAGTCCTCAAC
Crambe_filiformis_AY722434                       NNNNNNN---NN-NNNNNNNNN---NNNNNNNNNNNNNNNNNNNNNACTT-TTGGT-GGGCCGG--TTTCTTAG-TTGATTCTGTGCCT--G-C-CAAT---TCCGTGGTTATG-TG-T--TTC--GTCCC-----T-CA---AG-----GC----G--------T----T----A--------------------GTC-----TT----GGT-T--GG-------------------T--------------T----C--GTGCAC--AT-AGCTTCCGGATA-TAACCAAACCCCGGCAC-GAGAAGTGTCAAGGAACATGCAA-CTAAA-CAGC-TT-GTTTT--CG--CC-A-ACCCGGAAATGGTG--TTT--GGTCGGAAGTAGTGCTG-CAA-T-GTAA-AGTC-TAAAACGACTCTCGGCAACGGATATCTCGGCTCTCGCATCGATGAAGAACGTAGCGAAATGCGATACTTGGTGTGAATTGCAGAATCCCGTGAACCATCGAGTCTTTGAA-CGCAAGTT-GCGCCCCAAGCCTTCTGGCCGAGGGCACGTCTGCCTGGGTGTCACAAATCGTCGTCCCCTCC-A--TCC-TCTTG-AG--GAT-A--T--GGGACGGAAGCTGGTCTCCCGTGTGTTACCGCAC-G-CGGTTGG-CCAAAATCGGAGTGAAGG-AC-GCTA-GGAGCGTCTCGACATGCGGTGGTTAA-TTCAA---ACCT-CGT---------CATTTTGT-CGGTCGTT-C-CGGTCCA----AAAGCTCT-TGA-TGNNNNNNNNNNNNNNNN
Crambe_fruticosa_AF450015_AF450046               CATCCTG---CA-AACAGAACA---ACCCGAGAACAATTAAACATCACTC-TTGGT-GGACCAG--TTTCTTGA-TTGATTCTGTGTCT--G-C-CAAT---TCCGTGGTTATG-TG-T--TTT--GTCCC-C-GAT-CA---AG-----AC----T--------T----C----A--------------------GTC-----TT----GGT-T--GG-------------------G--------------T----C--ATGCGC--AT-AGCTTCCGGATA-TCACCAAACCCCGGCAC-GAAAAGTGTCAAGGAACATGCAA-CTAAA-CAGC-CT-GCATT--CA--CC-A-ACCCGGAGACGGTG--TTT--GTTCGAAAGTAGTGCTG-CAA-T-GTAA-AGTC-TNNNNNNNNNNNNNNNNNNNNNNNNNNNNNNNNNNNNNNNNNNNNNNNNNNNNNNNNNNNNNNNNNNNNNNNNNNNNNNNNNNNNNNNNNNNNNNNNNNNNNNNNNNNNN-NNNNNNNN-NNNNNNNNNNNNNNNNNNNNNNNNNNNNNNNNNNNNNNNNNNNNNNNATCGTCGTCCCCC---A--TCC-TATCG-AG--GAT-A--A--GGGACGGAAGCTGGTCTCCCGTGTGTTACCGCAC-G-CGGTTGG-CCAAAATCTGAGCCATGG-AC-GTCA-GGAGCGTCTTGACATGCGGTGGTGAA-TTCAA---ACCT-CGT---------CACATCGT-CGGTCGTT-C-CGGTCCA----AAAGCTCT-CGA-TGACCCAAAGTCCTCAAC
Crambe_gomeraea_AF039960_AF040003                CATCCTG---GA-AACAGAACA---ACCCGAGAACGATTAAACATCACTC-TTGGT-GGGCCGG--TTTCTTAA-TTGATTCTGTGTCT--G-C-CAAT---TCCGTGGTTATG-TG-T--TTT--GTCCC-C-GGT-CA---AG-----AC----T--------T----C----A--------------------GTC-----TT----GGT-T--GG-------------------G--------------T----C--ACGCGC--AT-AGCTTCCGGATA-TCACCAAACCCCGGCAC-GAAAAGTGTCAAGGAACATGCAA-CTAAA-CAGC-CT-GCATT--CG--CC-A-ACCCGGAAACGGTG--TTT--GTTCGGAAGCAGTGCTG-CAT-T-GTAA-AGTC-TNNNNNNNNNNNNNNNNNNNNNNNNNNNNNNNNNNNNNNNNNNNNNNNNNNNNNNNNNNNNNNNNNNNNNNNNNNNNNNNNNNNNNNNNNNNNNNNNNNNNNNNNNNNNN-NNNNNNNN-NNNNNNNNNNNNNNNNNNNNNNNNNNNNNNNNNNNNNNNNNNNNNNNATCGTCGTCCCCC---A--TCC-TCTTG-AG--GAT-A--T--GGGACGGAAGCTGGTCTCCCGTGTGTTACCGCAC-G-CGGTTGG-CCAAAATCTGAGCGATGG-AC-GTCA-GGAGCGTCTCGACATGCGGTGGTGAA-TTCAA---ACCT-CGT---------CATATCGT-CGGTCGTT-C-CGGTCCA----AAAGCTCT-CGA-TGACCCAAAGTCCTCAAC
Crambe_gordjaginii_AF039981_AF040024             NATCCTG---GA-AACAGAACA---ACCCGAGAACAATGAAACATCACTC-TCGGT-AGGCCGG--TTTCTTTG-CTGATTCCGTGCCT--G-C-CACT---TCCGTGGTTATG-TG-T--TTT--GTCCC-T-GGT-CA---AG-----GC----T--------T----C----A--------------------GTC-----TT----GGT-T--GG-------------------G--------------T----C--GTGCAC--AT-AGCTTCCGGATA-TAACCAAACCCCGGCAC-GAAAAGTGTCAAGGAACATGCAA-CCAAA-CAGC-CT-GCGTT--CG--GC-A-ACCCGGAGACGGTG--TTT--GTTTGAAAGCAGTGCTG-CAA-T-GTAA-AGTC-ANNNNNNNNNNNNNNNNNNNNNNNNNNNNNNNNNNNNNNNNNNNNNNNNNNNNNNNNNNNNNNNNNNNNNNNNNNNNNNNNNNNNNNNNNNNNNNNNNNNNNNNNNNNNN-NNNNNNNN-NNNNNNNNNNNNNNNNNNNNNNNNNNNNNNNNNNNNNNNNNNNNNNNATCGTCGTCCCCCC--A--ACC-TCTTG-AG--GAT-A--T--GGGACGGAAGCTGGTCTCCCGTGTGTTACCGCAC-G-CGGTTGG-CCAAAATCTGAGCTAAGG-AT-GCCT-GGAGCGTCCCGACATGCGGTGGTGAA-TTCAA---ACCT-CGT---------CATAATGT-TGGTCGTT-T-CGATCCT----AAAGTTCT-TGA-TGACCCAAAGTCCTCAAC
Crambe_grossheimii_AF039982_AF040025             TATCCTG---GA-AACAGAACA---ACCCGAGAACAATGAAACATCACTC-TCGGT-GGGCTGG--TTTCTTAG-CTGATTCCGTGCCT--G-C-CNCT---TCCGTGGTTATG-TG-T--TNN--GTCCC-C-GGT-CA---AG-----GC----T--------T----C----A--------------------GTC-----TT----GGT-T--GG-------------------G--------------G----C--GTGCAN--AT-AGCTTCCGGATA-TCACCAAACCCCGGCAC-GAAAAGTGTCAAGGAACATGCAA-CTAAA-CAGC-TT-GTGTT--CG--GC-A-ACCCGGAAACGGTG--TTT--GTTCGGAAGCAGTGCTG-CAA-T-GTAA-AGTC-TNNNNNNNNNNNNNNNNNNNNNNNNNNNNNNNNNNNNNNNNNNNNNNNNNNNNNNNNNNNNNNNNNNNNNNNNNNNNNNNNNNNNNNNNNNNNNNNNNNNNNNNNNNNNN-NNNNNNNN-NNNNNNNNNNNNNNNNNNNNNNNNNNNNNNNNNNNNNNNNNNNNNNNATCGTCGTCCCCCC--A--TCT-TCTCG-AG--GAT-A--T--GGGACNGAAGCTGGTCTCCCGTGTGTTACCGCAC-G-CGGTTGG-CCAAAATCCGAGCTAAGG-AT-GCCN-TGAGCGTCTCGACATGCGGTGGTGAA-TTCAA---ACCT-NGT---------CATAGTGT-TGGTCGTT-C-TGGTNCT----AAAGCTCT-TGA-TGACCCAAAGTCCNCAAA
Crambe_hispanica_subsp__hispanica_AY722441       NNNNNNN---NN-NNNNNNNNN---NNNNNNNNNNNNNNNNNNNNNACTT-TTGGT-GGGCCGG--TTTCTTAG-TTGATTCTGTGCCT--G-C-CAAT---TCCGTGGTTATG-TG-T--TTC--GTCCC-----T-CA---AG-----GC----C--------T----T----A--------------------GTC-----TT----GGT-T--GG-------------------T--------------T----C--GTGCAC--AT-AGCTTCCGGATA-TAACCAAACCCCGGCAC-GAGAAGTGTCAAGGAACATGCAA-CTAAA-CAGC-TT-GTTTT--CG--CC-A-ACCCGGAAACGGTG--TTT--GGTCGGAAGTAGTGCTG-CAA-T-GTAA-AGTC-TAAAACGACTCTCGGCAACGGATATCTCGGCTCTCGCATCGATGAAGAACGTAGCGAAATGCGATACTTGGTGTGAATTGCAGAATCCCGTGAACCATCGAGTCTTTGAA-CGCAAGTT-GCGCCCCAAGCCTTCTGGCCGAGGGCACGTCTGCCTGGGTGTCACAAATCGTCGTCCCCTCC-A--TCC-TCTTG-AG--GAT-A--T--GGGACGGAAGCTGGTCTCCCGTGTGTTACCGCAC-G-CGGTTGG-CCAAAATCTGAGTAAAGG-AC-GCTA-GGAGCGTCTCGACATGCGGTGGTTAA-TTCAA---ACCT-CGT---------CATTTTGT-CGGTCGTT-C-CGGTCCA----AAAGCTCT-TGA-TGNNNNNNNNNNNNNNNN
Crambe_juncea_AF039979_AF040022                  NATCCTG---GA-AACAGAACA---ACCCGAGAACAATGAAACATCACTC-TCGGT-GGGCNGG--TTTCTTAG-CTGATTCCGTGCCT--G-C-CGCT---TCCGTGGTTATG-TG-T--TNN--GTCCC-T-GGT-CA---AG-----GC----T--------T----C----A--------------------GTC-----TT----GGT-T--GG-------------------G--------------N----C--GTGCAC--AT-AGCTTCCGGATA-TCACCAAACCCCGGCAC-GAAAAGTGTCAAGGAACATGCAA-CTAAA-CAGC-TT-GTGTT--CG--GC-A-ACCCGGAAACGGTG--TTT--GTTCGGAAGCAGTGCTG-CAA-T-GTAA-AGTC-TNNNNNNNNNNNNNNNNNNNNNNNNNNNNNNNNNNNNNNNNNNNNNNNNNNNNNNNNNNNNNNNNNNNNNNNNNNNNNNNNNNNNNNNNNNNNNNNNNNNNNNNNNNNNN-NNNNNNNN-NNNNNNNNNNNNNNNNNNNNNNNNNNNNNNNNNNNNNNNNNNNNNNNATCGTCGTCCCCCC--A--TCT-TCTCG-AG--GAT-A--T--GGGACGGAAGCTGGTCTCCCGTGTGTTACCGCAC-G-CGGTTGG-CCAAAATCCGAGCTAAGG-AT-GCCA-TGAGCGTCTCGACATGCGGTGGTGAA-TTCAA---ACCT-CGT---------CATAGTGT-TGGTNGTT-C-TGGTCCT----AAAGCTCT-TGA-TGACCCAAAGTCCTCAAA
Crambe_kilimandscharica_AF039975_AF040018        TATCCTG---GA-AACAGAACA---ACCCGAGAACGATGAAACATCACTC-TTGGT-GGGCCGG--TTTCTTAG-ATGATTCTGTGCCT--A-C-CAAT---TCCGTGGTTATG-TG-T--TTC--GTCCC-N-AGT-CA---AG-----GC----T--------T----C----A--------------------GTC-----TT----GGT-T--GG-------------------G--------------T----C--ATGCAC--AT-AGCTTCCGGATA-TCACCAAACCCCGGCAC-GAAAAGTGTCAAGGAACATGCAA-CTAAA-CAGC-CT-GCATT--CG--GC-A-GCCCGGAGACGGTG--TTT--GTTCGGAAGNAGTGCTG-CAA-T-GTAA-AATC-TNNNNNNNNNNNNNNNNNNNNNNNNNNNNNNNNNNNNNNNNNNNNNNNNNNNNNNNNNNNNNNNNNNNNNNNNNNNNNNNNNNNNNNNNNNNNNNNNNNNNNNNNNNNNN-NNNNNNNN-NNNNNNNNNNNNNNNNNNNNNNNNNNNNNNNNNNNNNNNNNNNNNNNATCGTCGTCCCCCC--A--TCC-TCTCA-AG--GAT-A--T--GGGACGGAAGCTGGTCTCCCGTGTGTTACCGCAC-G-CGGTTGG-CCAAAATCTGAGCTAAGG-AT-GCCA-AGAGCGTCTCGACATGCGGTGGTGAA-TTCAA---TCCT-CGT---------CATAATGT-TGGTCGTT-C-TGGTCCT----AAAGCTCT-CGA-TGACCCAAAGTCCTCAAC
Crambe_koktebelica_AF039972_AF040015             TATCCTG---GA-AACAGAACA---ACCCGAGAACAATGAAACATCACTC-TCGGT-GGGCCGG--TTTCTTAG-CTGATTCCGTGCCT--G-C-CTAT---TCCGTGGTTATG-TG-T--TTCTCGTCCT-T-GGT-CA---AG-----GC----T--------T----C----A--------------------GTC-----TT----GGT-T--GG-------------------G--------------G----C--GTGCAC--AT-AGCTTTCGGATA-TCACCAAACCCCGGCAC-GAAAAGTGTCAAGGAACATGCAA-CTAAA-CAGC-TT-GTGTT--CG--GC-A-ACCCGGAAACGGTG--TTT--GATCGGAAGCAGTGCTG-CAA-T-GTAA-AGTC-TNNNNNNNNNNNNNNNNNNNNNNNNNNNNNNNNNNNNNNNNNNNNNNNNNNNNNNNNNNNNNNNNNNNNNNNNNNNNNNNNNNNNNNNNNNNNNNNNNNNNNNNNNNNNN-NNNNNNNN-NNNNNNNNNNNNNNNNNNNNNNNNNNNNNNNNNNNNNNNNNNNNNNNATCGTCGTCCCCCC--A--TCT-TCTCG-AG--GAT-A--T--GGGACGGAAGCTGGTCTCCCGTGTGTTAC-GCAC-G-CGGTTGG-CCAAAATCCGAGCTAAGG-AT-GCCA-TGAGCGTCTCGACATGCGGTGGTGAA-TTCAA---ACCT-CGT---------CATAGTGT-TGGTCGTT-C-TGGTCCT----AAAGTTCT-TGA-TGACCCAAAGTCCTCAAN
Crambe_kotschyana_AF039967_AF040010              TATCCTG---GA-AACAGAACA---ACCCGAGAACAATGAAACATCACTC-TCGGT-GGGCNGG--TTTCTTAG-CTGATTCCGTGCCT--G-C-CNNT---TCCGTGGTTATG-TG-T--NNN--GTCCC-C-GNT-CA---AG-----GC----T--------T----C----A--------------------GTC-----TT----GGT-T--GG-------------------G--------------T----C--GTGCAC--AT-AGCTTCCGGATA-TCACCAAACCCCGGCACTGAAAAGTGTCAAGGAACATGCAA-CTAAA-CAGC-TT-GNGTT--NG--GC-A-ACCCGGAAACGGTG--TTT--GTTCGGAAGCANTGCTG-CAA-T-GTAA-AGTC-TNNNNNNNNNNNNNNNNNNNNNNNNNNNNNNNNNNNNNNNNNNNNNNNNNNNNNNNNNNNNNNNNNNNNNNNNNNNNNNNNNNNNNNNNNNNNNNNNNNNNNNNNNNNNN-NNNNNNNN-NNNNNNNNNNNNNNNNNNNNNNNNNNNNNNNNNNNNNNNNNNNNNNNATCGTCGTCCCCCC--A--TCT-TCTNG-AG--GAT-A--T--GGGACGGAAGCTGGTCTCCCGTGTGTTACCGCAC-G-CGGTTGG-CCAAAATCNGAGCTAAGG-AT-GCCA-TGAGCGTCTCGACATGCGGTGGTGAA-TTCAA---ACCT-CGT---------CATANTGT-TGGTCGTT-C-TGGTCCT----AAAGCTCT-TGA-TGACCCAAAGTCCTCAAA
Crambe_kralikii_AF039961_AF040004                TATCCTG---GA-AACAGAACA---ACCCGAGAACGATGAAACATCACTC-TTGGT-GGGCCGG--TTTCTTAG-CTGATTCTGTGCCT--G-C-CAAT---TCCGTGGTTATG-TG-T--TTC--GTCCT-T-GGT-CA---AG-----GC----G--------T----C----A--------------------GTC-----TT----GGT-T--GG-------------------G--------------T----C--GTGCGC--AT-AGCTTC-GGATA-TCACCAAACCCCGGCAC-GAAAAGTGTCAAGGAACATGCAA-CTAAA-CAGC-CT-GTGTT--CG--CC-A-ACCCGGAAACGGTG--TTT--GGTCGGAAGCAGTGCTG-CAA-T-GTAA-AGTC-TNNNNNNNNNNNNNNNNNNNNNNNNNNNNNNNNNNNNNNNNNNNNNNNNNNNNNNNNNNNNNNNNNNNNNNNNNNNNNNNNNNNNNNNNNNNNNNNNNNNNNNNNNNNNN-NNNNNNNN-NNNNNNNNNNNNNNNNNNNNNNNNNNNNNNNNNNNNNNNNNNNNNNNATCGTCGTCCCCTCC-A--TCC-TCTCG-AG--GAT-A--T--GGGACGGAAGCTGGTCTCCCGTGTGTTAC-GCAC-G-CGGTTGG-CCAAAATCTGAGCAATGG-AC-GCTT-GGTGCGTCTCGACATGCGGTGGTGAATTTCAA---ACCT-CGT---------CATATTGT-CGGTCGTT-C-CGGTCCA----AAAGCTCT-TGA-TGACCCAAAGTCCTCAAN
Crambe_laevigata_AF450018_AF450049               CACCCTG---GT-AACAGAACA---ACCCGAGAACGATTAAACATCACTC-TTGGT-GGGCCGG--TTTCTTAA-TTGATTCTGTGTCT--G-C-CAAT---TCCGTGGTTATG-TG-T--TTC--GTCCC-C-GGT-CA---AG-----AC----T--------T----C----A--------------------GTC-----TT----GGT-T--AG-------------------G--------------T----C--ACGCGC--AT-AGCTTCCGGATA-TCACCAAACCCCGGCAC-GAAAAGTGTCAAGGAACATGCAA-CTAAA-CAGC-CT-GCATT--CG--CC-A-ACCCGGAAACGGTG--TTT--GTTCGGANGCAGTGCTG-CAT-T-GTAA-AGTC-TNNNNNNNNNNNNNNNNNNNNNNNNNNNNNNNNNNNNNNNNNNNNNNNNNNNNNNNNNNNNNNNNNNNNNNNNNNNNNNNNNNNNNNNNNNNNNNNNNNNNNNNNNNNNN-NNNNNNNN-NNNNNNNNNNNNNNNNNNNNNNNNNNNNNNNNNNNNNNNNNNNNNNNATCGTCGTCCCCC---A--TCC-TCTTG-AG--GAT-A--T--GGGACGGAAGCTGGTCTCCCGTGTGTTACCGCAC-G-CGGTTGG-CCAAAATCTGAGCGATGG-AC-GTCA-GGAGCGTCTCGACATGCGGTGGTGAA-TTCAA---ACCT-CGT---------CATATCGT-CGGTCGTT-C-CGGTCCA----AAAGCTCT-CGA-TGACCCAAAGTCCTCAAC
Crambella_teretifolia_AF039986_AF040029          TATCCTG---GA-AACAGAACG---ACCTGAGAACGTTGAAACATCACTC-CCGGT-GGGCTGG--TCTCTTAG-CCGATTCCATGCCT--G-C-CGAN---TCCGTGGTTATG-TG-T--TC---GTCCT-C-GGT-CA---AG-----AC----T--------T----C----A--------------------GTC-----TT----GGC-T--GG-------------------T--------------T----C--GTGCAC--AT-AGCTTCCGGATA-TAACCAAACCCCGGCAC-GAAAAGTGTCAAGGAACATACAA-CTAAA-CAGT-CT-GCTTT--CG--CC-A-ACCCGGAGACGGTG--TTT--GTTCAGAAGCAGTGCTG-CAA-T-GTAA-AGTC-TAAAACGACTCTCGGCAACGGATATCTCGGCTCTCGCATCGATGAAGAACGTAGCGAAATGCGATACTTGGTGTGAATTGCAGAATCCCGTGAACCATCGAGTCTTTGAA-CGCAAGTT-GCGCCCCAAGCCTTTTGGCCGAGGGCACGTCTGCCTGGGTGTCACAAATCGTCGTCCCCCC--A--TCC-TCTCG-AG--GAT-A--T--TGGACGGAAGCTGGTCTCCCGTGTGTTACCGCAT-G-CGGTTGG-CCAAAATCCGAGCTAAGG-AT-GCCA-GGAGCGTCTCGACATGCGGTGGTGAA-TTCAA-TCTCCT-CGT---------CATACAGT-CGGTCATT-C-CGGTCCA----AAAGCTCT-TGA-TGACCCAAAGTCCTCAAC
Crambe_maritima_AF039970_AF040013                NATCCTG---GA-AACAGAACA---ACCCGAGAACAACGAAACATCACTC-TCGGT-GGGCCGG--TTTCTTTG-CTGATTCCGTGCCT--G-C-CACT---TCCGTGGTTATG-TG-T--CTC--GTCCC-T-GTT-CA---AG-----GC----T--------T----C----T--------------------GTC-----TC----GGT-T--GG-------------------G--------------T----C--GTGCAC--AT-AGCTTCCGGATA-TCACCAAACCCCGGCAC-GAAAAGTGTCAAGGAACATGTAA-CTAAA-CAGC-TT-GCGTT--CG--GC-A-ACCCGGAAACGGTG--TTT--GTTCAGAAGTAGTGCTG-CAA-T-GTAA-AGTC-TNNNNNNNNNNNNNNNNNNNNNNNNNNNNNNNNNNNNNNNNNNNNNNNNNNNNNNNNNNNNNNNNNNNNNNNNNNNNNNNNNNNNNNNNNNNNNNNNNNNNNNNNNNNNN-NNNNNNNN-NNNNNNNNNNNNNNNNNNNNNNNNNNNNNNNNNNNNNNNNNNNNNNNATCGTCGTCCCCCC--A--TCT-TCTAG-AG--GAT-A--T--GGGACGGAAGCTGGTCTCCCGTGTGTTACCGCAC-G-CGGTTGG-CCAAAATCCGAGCTAAGG-AT-GCCA-TGAGCGTCTCGACATGCGGTGGTGAA-TTCAA---ACCT-CGT---------CATAATGT-TGGTCGTT-C-TGGTCCT----AAAGCTCT-TGA-TGACCCAAAGTCCTCAAA
Crambe_microcarpa_AF450019_AF450050              CATCCTG---GA-AACAGAACA---ACCCGAGAACGATTAAACATCACTC-TTGGT-GGGCCGG--TTTCTTAA-TTGATCCTGTGTCT--G-C-CAAT---TCCGTGGTTATG-TG-T--TTC--GTCCC-C-GGT-CA---AG-----AC----T--------T----C----A--------------------GTC-----TT----GGT-T--GG-------------------G--------------T----C--ACGCGC--AT-AGCTTCCGGATA-TCACCAAACCCCGGCAC-GAAAAGTGTCAAGGAACATGCAA-CTAAA-CAGC-CT-GCATT--CG--CC-A-ACCCGGAAACGGTG--TTT--GTTCGGAAGCAGTGCTG-CAT-T-GTAA-AGTC-TNNNNNNNNNNNNNNNNNNNNNNNNNNNNNNNNNNNNNNNNNNNNNNNNNNNNNNNNNNNNNNNNNNNNNNNNNNNNNNNNNNNNNNNNNNNNNNNNNNNNNNNNNNNNN-NNNNNNNN-NNNNNNNNNNNNNNNNNNNNNNNNNNNNNNNNNNNNNNNNNNNNNNNATCGTCGTCCCCC---A--TCC-TCTTG-AG--GAT-A--T--GGGACGGAAGCTGGTCTCCCGTGTGTTACCGCAC-G-CGGTTGG-CCAAAATCTGAGCGATGG-AC-GTCA-GGAGCGTCTCGACATGCGGTGGTGAA-TTCAA---ACCT-CGT---------CATATCGT-CGGTCGTT-C-CGGTCCA----AAAGCTCT-CGA-TGACCCAAAGTCCTCAAC
Crambe_orientalis_AF039969_AF040012              TATCCTG---GA-AACAGAACA---ACCCGAGAACAATGAAACATCACTC-TCGGT-GGGCTGG--TTTCTTAG-CTGATTCCGTGCCT--G-C-CNCT---TCCGTGGTTATG-TG-TTTNTC--GTNCC-C-GGT-CA---AG-----GC----T--------T----C----A--------------------GTC-----TT----GGT-T--GG-------------------G--------------G----C--NTGCAC--AT-AGCTTCCGGATA-TCACCAAACCCCGGCAC-GAAAAGTGTCAAGGAACATGCAA-CTAAA-CAGC-TT-GTGTT--CG--TC-A-ACCCGGAAACGGTG--TTT--GTTCGGAAGCAGTGCTG-CAA-T-GTAA-AGTC-TNNNNNNNNNNNNNNNNNNNNNNNNNNNNNNNNNNNNNNNNNNNNNNNNNNNNNNNNNNNNNNNNNNNNNNNNNNNNNNNNNNNNNNNNNNNNNNNNNNNNNNNNNNNNN-NNNNNNNN-NNNNNNNNNNNNNNNNNNNNNNNNNNNNNNNNNNNNNNNNNNNNNNNATCGTCGTCCCCCC--A--TCT-TCTCG-AG--GAT-A--T--GGGACGGAAGCTGGTCTCCCGTGTGTTACNNCAC-G-CGGTTGG-CCAAAATCCGAGCTAAGG-AT-GCCA-TGAGCGTCTCGACATGCGGTGGTGAA-TTCAA---ACCT-CGT---------CATAGTGT-TGGTCGTT-C-TGGTCCT----AAAGCTCT-TGA-TGACCCAAAGTCCTCAAA
Crambe_persica_AF039977_AF040020                 TATCCTG---GA-AACAGAACA---ACCCGAGAACAATGAAACATCACTC-TCGGT-GGGCTGG--TTTCTTAG-CTGATTCCGTGCCT--G-C-CACT---TCCGTGGTTATG-TG-T--NNN--GTCCC-C-GGT-CA---AG-----GC----T--------T----C----A--------------------GTC-----TT----GGT-T--GG-------------------G--------------G----C--GTGCAC--AT-AGCTTCCGGATA-TCACCAAACCCCGGCAC-GAAAAGTGTCAAGGAACATGCAA-CTAAA-CAGC-TT-GTGTT--CG--GC-A-ACCCGGAAACGGTG--TTT--GTTNGGAAGCAGTGCTG-CAA-T-GTAA-AGTC-TNNNNNNNNNNNNNNNNNNNNNNNNNNNNNNNNNNNNNNNNNNNNNNNNNNNNNNNNNNNNNNNNNNNNNNNNNNNNNNNNNNNNNNNNNNNNNNNNNNNNNNNNNNNNN-NNNNNNNN-NNNNNNNNNNNNNNNNNNNNNNNNNNNNNNNNNNNNNNNNNNNNNNNATCGTCGTCCCCCC--A--TCT-TCTCG-AG--GAT-A--T--GGGACGGAAGCTGGTCTCCCGTGTGTTACCGCAC-G-CGGTTGG-CCAAAATCCGAGCTAAGG-AT-GCCA-TGAGCGTCTCGACATGCGGTGGTGAA-TTCAA---ACCT-CGT---------CATAGTGT-TGGTCGTT-C-TGGTCCT----AAAGCTCT-TGA-TGACCCAAAGTCCTCAAA
Crambe_pritzelii_AF450025_AF450056               CATCCTG---GA-AACAGAACA---ACCCGAGAACAATTAAACATCACTC-TTGGT-GGGCCGG--TTTCTTAA-TTGATTCTGTGTCT--G-C-CAAT---TCCGTGGTTATG-TG-T--TTC--GTCCC-C-GGT-CA---AG-----AC----T--------T----C----A--------------------GTC-----TT----GGT-T--GG-------------------G--------------T----C--ATGCGC--AT-AGCTTCCGGATA-TCACCAAACCCCGGCAC-GATCAGTGTCAAGGAACATGCAA-CTAAA-CAGC-CT-GCATT--CG--CC-A-ACCCGGAAACGGTG--TTT--GTTCGGAAGCAGTGCTG-CAT-T-GTAA-AGTC-TNNNNNNNNNNNNNNNNNNNNNNNNNNNNNNNNNNNNNNNNNNNNNNNNNNNNNNNNNNNNNNNNNNNNNNNNNNNNNNNNNNNNNNNNNNNNNNNNNNNNNNNNNNNNN-NNNNNNNN-NNNNNNNNNNNNNNNNNNNNNNNNNNNNNNNNNNNNNNNNNNNNNNNATCGTCGTCCCCC---A--TCC-TCTCG-AG--GAT-A--T--GGGACGGAAGCTGGTCTCCCGTGTGTTACCGCAC-G-CGGTTGG-CAAAAATCTGAGCGATGG-AC-GTAA-GGAGCGTCTCGACATGCGGTGGTGAA-TTCAA---ACCT-CGT---------CAT-TTGT-TGGTCGTT-C-CGGTCCA----AAAGCTCT-CGA-TGACCCAAAGTCCTCAAC
Crambe_santosii_AF039959_AF040002                CATCCTG---GA-AACAGAACA---ACCCGAGAACAATTAAACATCACTC-TTGGT-GGGCCGG--TTTCTTAA-TTGATTCTGTTTCT--G-C-CAAT---TCCGTGGTTATG-TG-T--TTC--NTCCC-C-NGT-CA---AG-----AC----T--------T----C----A--------------------GTC-----TT----GGT-T--GG-------------------G--------------T----C--ATGCGC--AT-AGCTTCCGGATA-TCACCAAACCCCGGCAC-GAAAAGTGTCAAGGAACATGCAA-CTAAA-CAGC-CT-GCATT--CG--CC-A-ACCCGGAAACGGTG--TTT--GTTCGGAAGCAGTGCTG-CAT-T-GTAA-AGTC-TNNNNNNNNNNNNNNNNNNNNNNNNNNNNNNNNNNNNNNNNNNNNNNNNNNNNNNNNNNNNNNNNNNNNNNNNNNNNNNNNNNNNNNNNNNNNNNNNNNNNNNNNNNNNN-NNNNNNNN-NNNNNNNNNNNNNNNNNNNNNNNNNNNNNNNNNNNNNNNNNNNNNNNATCGTCGTCCCCC---A--TCC-TCTCG-A---GAT-A--T--GGGACGGAAGCTGGTCTCCCGTGTGTTACCGCAC-G-CGGTTGG-CAAAAATCTGAGCGATGG-AC-GTCA-GGAGCGTCTCGACATGCGGTGGTGGA-TTCAA---ACCT-CGT---------CAT-TTGT-TGGTCATT-C-CGGTCCA----AAAGCTCT-CG--TGACCCAAAGTCCTCAAC
Crambe_scaberrima_AF450026_AF450057              CATCCTG---GA-AACAGAACA---ACCCGAGAACGATTAAACATCACTC-TTGGT-GGGCCGG--TTTCTTAA-TTGATTCTGTGTCT--G-C-CAAT---TCCGTGGTTATG-TG-T--TTC--GTCCC-C-GGT-CA---AG-----AC----T--------T----C----A--------------------GTC-----TT----GGT-T--GG-------------------G--------------T----C--ACGCGC--AT-AGCTTCCGGATA-TCACCAAACCCCGGCAC-GAAAAGTGTCAAGGAACATGCAA-CTAAA-CAGC-CT-GCATT--CG--CC-A-ACCCGGAAACGGTG--TTT--GTTCGGAGGCAGTGCTG-CAT-T-GTAA-AGTC-TNNNNNNNNNNNNNNNNNNNNNNNNNNNNNNNNNNNNNNNNNNNNNNNNNNNNNNNNNNNNNNNNNNNNNNNNNNNNNNNNNNNNNNNNNNNNNNNNNNNNNNNNNNNNN-NNNNNNNN-NNNNNNNNNNNNNNNNNNNNNNNNNNNNNNNNNNNNNNNNNNNNNNNATCGTCGTCCCCC---A--TCC-TCTTG-AG--GAT-A--T--GGGACGGAAGCTGGTCTCCCGTGTGTTACCGCAC-G-CGGTTGG-CCAAAATCTGAGCGATGG-AC-GTCA-GGAGCGTCTCGACATGCGGTGGTGAA-TTCAA---ACCT-CGT---------CATATCGT-CGGTCGTT-C-CGGTCCA----AAAGCTCT-CGA-TGACCCAAAGTCCTCAAC
Crambe_schugnana_AF039980_AF040023               NATCCTG---GA-AACAGAACA---ACCCGAGAACATTGAAACATCACTC-TCGGT-AGGCCGG--TTTCTNAG-CTGATTCCGTGCCT--G-C-CACT---TCCGTGGTTATG-TG-T--ATC--GTTCC-C-GGT-CA---AG-----GC----T--------T----C----A--------------------GTC-----TT----GGTTT--CG-------------------G--------------T----C--GGGCAC--AT-AGCTTCCGGATA-TCACCAAACCCCGGCAC-GAAAAGTGTCAAGGAACATGCAA-CTAAA-CAGC-CT-GCATT--CG--GC-A-ACCTGGAAACGGTG--TTT--GTTCGAAAGCAGTGCTG-CAA-T-GTAA-AGTC-TNNNNNNNNNNNNNNNNNNNNNNNNNNNNNNNNNNNNNNNNNNNNNNNNNNNNNNNNNNNNNNNNNNNNNNNNNNNNNNNNNNNNNNNNNNNNNNNNNNNNNNNNNNNNN-NNNNNNNN-NNNNNNNNNNNNNNNNNNNNNNNNNNNNNNNNNNNNNNNNNNNNNNNATCGTCGTCCCCCC--A--TCC-NCTCT-AG--GAT-A--T--GGGACNGAAGCTGGTCTCCCGTGTGTTACCGCAC-G-CGGTTGG-CCAAAATCTGAGCTAAGG-AT-GCCA-GGAGCGTCTCGACATGCGGTGGTGAA-TTCAA---ACCT-NGT---------CATAATGT-TGGTCGTT-N-NGATCCT----AAAGCTCT-CGA-TGACCCAAAGTCCTCAAC
Crambe_scoparia_AF450031_AF450062                CATCCTG---GA-AACAGAACA---ACCCGAGAACGATTAAACATCACTC-TTGGT-GGGCCGG--TTTCTTAA-TTGATTCTGTGTCT--G-C-CAAT---TCCGTGGTTATG-TG-T--TTC--GTCCC-C-GGT-CA---AG-----AC----T--------T----C----A--------------------GTC-----TT----GGT-T--GG-------------------G--------------T----C--ATGCGC--AT-AGCTTCCGGATA-TCACCAAACCCCGGCAC-GAAAAGTGTCAAGGAACATGCAA-CTAAA-CATC-CT-GCATT--CG--CC-A-ACCCGGAAACGGTG--TTT--GTTCGGAAGCAGTGCTG-CAT-T-GTAA-AGTC-TNNNNNNNNNNNNNNNNNNNNNNNNNNNNNNNNNNNNNNNNNNNNNNNNNNNNNNNNNNNNNNNNNNNNNNNNNNNNNNNNNNNNNNNNNNNNNNNNNNNNNNNNNNNNN-NNNNNNNN-NNNNNNNNNNNNNNNNNNNNNNNNNNNNNNNNNNNNNNNNNNNNNNNATCGTCGTCCCCC---A--TCC-TCTCG-AG--GAT-A--T--GGGACGGAAGCTGGTCTCCCGTGTGTTACCGCAC-G-CGGTTGG-CAAAAATCTGAGNGATGG-ACTGTCA-GGAGCGTCTCGACATGCGGTGGTGAA-TTCAA---ACC--CGT---------AAT-TTGT-TGGTGGTT-C-CGGTCCA----AAAGCTCT-CGA-TGACCCAAAGTCCTCAAC
Crambe_strigosa_AF450035_AF450066                CATCCTG---GA-AACAGAACA---ACCCGAGAACAATTAAACATCACTC-TTGGT-GGGCCGG--TTTCTTAA-TTGATTCTGTGTCT--G-C-CAAT---TCCGTGGTTATG-TG-T--TTC--GTCCC-C-GGT-CA---AG-----AC----T--------T----C----A--------------------GTC-----TT----GGT-T--GG-------------------G--------------T----C--ATGCGC--AT-AGCTTCCGGATA-TCACCAAACCCCGGCAC-GAAAAGTGTCAAGGAACATGCAA-CTAAA-CAGC-CT-GCATT--CG--CC-A-ACCCGGAAACGGTG--TTT--GTTCGGAAGCAGTGCTG-CAT-T-GTAA-AGTC-TNNNNNNNNNNNNNNNNNNNNNNNNNNNNNNNNNNNNNNNNNNNNNNNNNNNNNNNNNNNNNNNNNNNNNNNNNNNNNNNNNNNNNNNNNNNNNNNNNNNNNNNNNNNNN-NNNNNNNN-NNNNNNNNNNNNNNNNNNNNNNNNNNNNNNNNNNNNNNNNNNNNNNNATCGTCGTCCCCC---A--TCC-TCTCG-AG--GAT-A--T--GGGACGGAAGCTGGTCTCCCGTGTGTTACCGCAC-G-CGGTTGG-CAAAAATCTGAGCGATGG-AC-GTCA-GGAGCGTCTCGACATGCGGTGGTGAA-TTCAA---ACCT-CGT---------CAT-TTGT-TGGTCGTT-C-CGGTCCA----AAAGCTCT-CGA-TGACCCAAAGTCCTCAAC
Crambe_sventeniana_AF039976_AF040019             CATCCTG---GA-AACAGAACA---ACCCGAGAACAATTAAACATCACTC-TTGGT-GGACCGG--TTTCTTGA-TTGATTCTGTGTCT--G-C-CAAT---TCCGTGGTTATG-CG-T--TTT--GTCCC-C-GAT-GA---AG-----AC----T--------T----C----A--------------------GTC-----TT----GGT-T--GG-------------------G--------------T----C--ATGCGC--AT-AGCTTCCGGATA-TCACCAAACCCCGGCAC-GAAAAGTGTCAAGGAACATGCAA-CTAAA-CAGC-CT-GCATT--CA--CC-A-ACCCGGAGACGGTG--TTT--GTTCGAAAGCAGTGCTG-CAA-T-GTAA-AGTC-TNNNNNNNNNNNNNNNNNNNNNNNNNNNNNNNNNNNNNNNNNNNNNNNNNNNNNNNNNNNNNNNNNNNNNNNNNNNNNNNNNNNNNNNNNNNNNNNNNNNNNNNNNNNNN-NNNNNNNN-NNNNNNNNNNNNNNNNNNNNNNNNNNNNNNNNNNNNNNNNNNNNNNNATCGTCGTCCCCC---A--TCC-TATCG-AG--GAT-A--A--GGGACGGAAGCTGGTCTCCCGTGTGTTACCGCAC-G-CGGTTGG-CCAAAATCTGAGCCATGG-AC-GTCA-GGAGCGTCTTGACATGCGGTGGTGAA-TTCAA---ACCT-CGT---------CACATCGT-CGGTCGTT-C-CGGTCCA----AAAGCTCT-CGA-TGACCCAAAGTCCTCAAC
Crambe_tamadabensis_AF450041_AF450072            CATCCTG---GA-AACAGAACA---ACCCGAGAACAATTAAACATCACTC-TTGGT-GGGCCGG--TTTCTTAA-TTGATTCTGTGTCT--G-C-CAAT---TCCGTGGTTATG-TG-T--TTC--GTCCC-C-GGT-CA---AG-----AC----T--------T----C----A--------------------GTC-----TT----GGT-T--GG-------------------G--------------T----C--ATGCGC--AT-AGCTTCCGGATA-TCACCAAACCCCGGCAC-GATCAGTGTCAAGGAACATGCAA-CTAAA-CAGC-CT-GCATT--CG--CC-A-ACCCGGAAACGGTG--TTT--GTTCGGAAGCAGTGCTG-CAT-T-GTAA-AGTC-TNNNNNNNNNNNNNNNNNNNNNNNNNNNNNNNNNNNNNNNNNNNNNNNNNNNNNNNNNNNNNNNNNNNNNNNNNNNNNNNNNNNNNNNNNNNNNNNNNNNNNNNNNNNNN-NNNNNNNN-NNNNNNNNNNNNNNNNNNNNNNNNNNNNNNNNNNNNNNNNNNNNNNNATCGTCGTCCCCC---A--TCC-TCTCG-AG--GAT-A--T--GGGACGGAAGCTGGTCTCCCGTGTGTTACCGCAC-G-CGGTTGG-CAAAAATCTGAGCGATGG-AC-GTAA-GGAGCGTCTCGACATGCGGTGGTGAA-TTCAA---ACCT-CGT---------CAT-TTGT-TGGTCGTT-C-CGGTCCA----AAAGCTCT-CGA-TGACCCAAAGTCCTCAAC
Crambe_tataria_AF039964_AF040007                 TATCCTG---GA-AACAGAACA---ACCCGAGAACAANGAAACATCACTC-TCGGT-GGGCCGG--TTTCTTTG-CTGATTCCGTGCCT--G-C-CACT---TCCGTGGTTATG-TG-T--CTC--GTCCC-T-GTT-CA---AG-----GC----T--------T----C----T--------------------GTC-----TC----GGT-T--GG-------------------G--------------T----C--GTGCAC--AT-AGCTTCCGGATA-TCACCAAACCCCGGCAC-GAAAAGTGTCAAGGAACATGNAA-CTAAA-CAGC-TT-GCGTT--CG--GC-A-ACCCGGAAACGGTG--TTT--GTTCNGAAGNAGTGCTG-CAA-T-GTAA-AGTC-TNNNNNNNNNNNNNNNNNNNNNNNNNNNNNNNNNNNNNNNNNNNNNNNNNNNNNNNNNNNNNNNNNNNNNNNNNNNNNNNNNNNNNNNNNNNNNNNNNNNNNNNNNNNNN-NNNNNNNN-NNNNNNNNNNNNNNNNNNNNNNNNNNNNNNNNNNNNNNNNNNNNNNNATCGTCGTCCCCCC--A--TCT-TCTAG-AG--GAT-A--T--GGGACGGAAGCTGGTCTCCCGTGTGTTACNGCAC-G-CGGTTGG-CCAAAATCCGAGCTAAGG-AT-GCCA-TGAGCGTCTCGACATGCGGTGGTGAA-TTCAA---ACCT-CGT---------CATAATGT-TGGTCGTT-C-TGGTCCT----AAAGCTCT-TGA-TGACCCAAAGTCCTCAAA
Crambe_wildpretii_AF450042_AF450073              CATCCTG---GA-AACAGAACA---ACCCGAGAACAATTAAACATCACTC-TTGGT-GGGCCGG--TTTCTTAA-TTGATTCTGTGTCT--G-C-CAAT---TCCGTGGTTATG-TG-T--TTC--GTCCC-C-GGT-CA---AG-----AC----T--------T----C----A--------------------GTC-----TT----GGT-T--GG-------------------G--------------T----C--ATGCGC--AT-AGCTTCCGGATA-TCACCAAACCCCGGCAC-GAAAAGTGTCAAGGAACATGCAA-CTAAA-CAGC-CT-GCATT--CG--CC-A-ACCCGGAAACGGTG--TTT--GTTCGGAAGCAGTGCTG-CAT-T-GTAA-AGTC-TNNNNNNNNNNNNNNNNNNNNNNNNNNNNNNNNNNNNNNNNNNNNNNNNNNNNNNNNNNNNNNNNNNNNNNNNNNNNNNNNNNNNNNNNNNNNNNNNNNNNNNNNNNNNN-NNNNNNNN-NNNNNNNNNNNNNNNNNNNNNNNNNNNNNNNNNNNNNNNNNNNNNNNATCGTCGTCCCCC---A--TCC-TCTCG-AG--GAT-A--T--GGGACGGAAGCTGGTCTCCCGTGTGTTACCGCAC-G-CGGTTGG-CAAAAATCTGAGCGATGG-AC-GTCA-GGAGCGTCTCGACATGCGGTGGTGAA-TTCAA---ACCT-CGT---------CAT-TTGT-TGGTCGTT-C-CGGTCCA----AAAGCTCT-CGA-TGACCCAAAGTCCTCAAC
Didesmus_aegyptius_GQ424531                      NNNNNTG---GA-AACAGAACA---ACCCGAGAACGATGAAACATCACTC-CCGGC-GGGCCGG--TCTCTTAG-CCGATTCCACGCCC--G-C-CGAT---TCCGTGGTTATG-CG-A--GTC--GACCC-C-GTC-CG---GG-----AT----A--------T----C----C--------------------GTC-----TC----GGT-C--GG-------------------A--------------T----C--TCGCGC--AT-AGCTTCCGGATC-TCACAAAACCCCGGCAC-GAGAAGTGTCAAGGAACATGCAA-CTAAA-CAGC-CT-GCTTC--CG--CC-G-ACCCGGAGACGGTG--TAT--GCGCGGAAGCCGTGCTG-GAA-C--TAA-AGTC-TAAAACGACTCTCGGCAACGGATATCTCGGCTCTCGCATCGATGAAGAACGTAGCGAAATGCGATACTTGGTGTGAATTGCAGAATCCCGTGAACCATCGAGTCTTTGAA-CGCAAGTT-GCGCCCCAAGCCTTCTGGCCGAGGGCACGTCTGCCTGGGTGTCACAAATCGTCGTCCCCCCC-A--TCC-TCCCG-AG--GAT-G--C--CGGACGGAAGCTGGTCTCCCGTGTGTTACCGCAC-G-CGGTTGG-CCAAAATCCGAGCAGAGG-AT-GCCA-CGAGCGTCCCGACATGCGGTGGTGAA-TTTAT---TCCT-CGT---------CATAATGT-CGGTCGCT-C-GGGTCCG----AAAGCTCT-CGATCGACCCAATGTCATCAAC
Didesmus_bipinnatus_GQ497860                     NNNNNNN---NN-AAAAGAACA---ACCCGAGAACGATGAAACATCACTC-CCGGC-GGGCCGG--TCTCTTAG-CCGATTCCGCGCCC--G-C-CGAT---TCCGTGGTTATG-CG-A--GYY--GACCC-C-GTC-CG---GG-----AT----A--------T----C----C--------------------GTC-----CC----GGT-C--GG-------------------A--------------T----C--TCGCGC--AT-AGCTTCCGGATC-TCACAAAACCCCGGCAC-GAGAAGTGTCAAGGAACATGCAA-CTAAA-CAGC-CT-GCTTC--CG--CC-G-ACCCGGAGACGGTG--TAT--GCGCGGAAGCCGTGCTG-GAA-C--TAA-AGTC-TAAAACGACTCTCGGCAACGGATATCTCGGCTCTCGCATCGATGAAGAACGTAGCGAAATGCGATACTTGGTGTGAATTGCAGAATCCCGTGAACCATCGAGTCTTTGAA-CGCAAGTT-GCGCCCCAAGCCTTCTGGCCGAGGGCACGTCTGCCTGGGTGTCACAAATCGTCGTCCCCCC--A--TCC-TCCCG-AG--GAT-G--C--CGGACGGAAGCTGGTCTCCCGTGTGTTACCGCAC-G-CGGTTGG-CCAAAATCCGAGCAGAGG-AT-GCCA-CGAGCGTCCCGACATGCGGTGGTGAA-TTTAT---TCCT-CGT---------CATAGTGT-CGGTCGCT-C-GGGTCCG----AAAGCTCT-CNNNNNNNNNNNNNNNNNNNNN
Diplotaxis_acris_DQ983948_DQ983992               TACCCTG---GA-AACAGAACG---ACCCGAGAACAATGAAACATCACTC-TCGGT-GGGCCGG--TTTCATAG-TTGTTTCCGTGCCT--G-C-CGAT---TCCGTGGTTATG-TG-T--TCC--GTCCC-C-ATT-CA---AG-----AT----T--------T----T----T--------------------GTC-----TT----GGT-T--GG-------------------A--------------T----C--GTGCAC--AT-AGCTTYYGGATA-TCACCAAACCCCGGCAC-GAAAAGTGTCAAGGAACATGCAA-CCAAA-CAGC-CT-GCATT--CG--CC-A-ACCYGGAGACGGTG--TTT--GTGCGGAAGTTGTGCTG-CAA-T-TTAA-AGTC-TNNNNNNNNNNNNNNNNNNNNNNNNNNNNNNNNNNNNNNNNNNNNNNNNNNNNNNNNNNNNNNNNNNNNNNNNNNNNNNNNNNNNNNNNNNNNNNNNNNNNNNNNNNNNN-NNNNNNNN-NNNNNNNNNNNNNNNNNNNNNNNNNNNNNNNNNNNNNNNNNNNNNNNATCGTCGTCCCCCC--A--TCC-TCTTG-AG--GAT-A--A--GGGACGGAAGTTGGTCTCCCGTGTGTTACCGCAC-G-CGGTTGG-CCAAAATCCGAGCAAAGG-AC-GCCA-GGAGCGTTTTGACATGCGGTGGTGAA-TTCAA---AACT-CGT---------CATACAGT-CGATCGTT-C-CGGTCCA----AAAGCTCT-TGA-TGACCCAAAGTCCTCAAC
Diplotaxis_antoniensis_DQ983950_DQ983994         TATCCTG---GA-AACAGAACG---ACCCGAGAACGATTAAACATCACTC-TCGGC-CGGCTGG--CATCTTA--CYGATTCCGCGCCT--G-C-CGAT---TCCGTGGTTTTG-CG-T--TCG--GTCCC-C-AAC-AA---AT-----AT----T--------T----T----T--------------------ATC-----TT----GGT-T--GG-------------------A--------------T----C--GTGCGC--AT-TGCTTCCGGATT-TCACCAAACCCCGGCAC-GAAAAGTGTCAAGGAACATTCAA-CTAAA-CAGC-CT-GCTTC--CG--YC-A-ACCCGGAGACGGTGTGTTT--GTGCGGAATCTGTGCTG-CAA-T-TTAA-AGTC-TNNNNNNNNNNNNNNNNNNNNNNNNNNNNNNNNNNNNNNNNNNNNNNNNNNNNNNNNNNNNNNNNNNNNNNNNNNNNNNNNNNNNNNNNNNNNNNNNNNNNNNNNNNNNN-NNNNNNNN-NNNNNNNNNNNNNNNNNNNNNNNNNNNNNNNNNNNNNNNNNNNNNNNATCGTCGTCCCCCCT-A--TCT-TCTCG-AA--GAT-A--A--GGGACGGAAGCTGGTCTCCCGTGTGTTACCGCAC-G-CGGTTGG-CCTAAATCCGAGCAATGG-AT-GCCA-AGAGCGTCTCGACATGCGGTGGTGAA-TTCAA---ACCT-CGT---------CATACAGT-CGATCGTT-C-TGGTCCA----AAAGCTCT-TGA-TGACCCAAAGTCCTCAAC
Diplotaxis_assurgens_DQ983951_DQ983995           TATCCTG---GA-AACAGAACA---ACCCGTGAACAATTAAACATCACTT-TTGGT-GGGCCGT---ACCTTAA-CTGGTTTCGTGCCT--G-C-CAAT---TCCGTGGTTATG-CG-T--TCT--G-ACC-A-GAT-CA---TG-----AC----T--------T----C----G--------------------GTC-----TT----GAA-C--TG-------------------A--------------T----C--GTGCGC--AT-AGCTTCCGGATA-TCACAAAACCCCGGCAC-GAAAAGTGTCAAGGAAAATGCAA-C-TAA-CAGC-CT-GCTTT--CG--TC-A-ACCCGGAGACGGTG--TTT--GTTCGGAAGCAGTGCTG-CAA-T-GTAA-AGTC-TNNNNNNNNNNNNNNNNNNNNNNNNNNNNNNNNNNNNNNNNNNNNNNNNNNNNNNNNNNNNNNNNNNNNNNNNNNNNNNNNNNNNNNNNNNNNNNNNNNNNNNNNNNNNN-NNNNNNNN-NNNNNNNNNNNNNNNNNNNNNNNNNNNNNNNNNNNNNNNNNNNNNNNATCGTCGTCCCCCC--A--TCC-TCTCG-AG--GAT-A--T--GGGACGGAAGCTGGTCTCCCGTGTGTTACCGCAC-G-CGGTTGG-CCAAAATCCGAGCTAAGG-AC-GTAA-GGAACGTCTCGACATGCGGTGGTGAA-TTCAA---ACCT-CGT---------CATTTCGT-CGGTCGTT-C-CGATCCA----AAAGCTTT-TGA-TGACCCAAAGTCCTCAAC
Diplotaxis_berthautii_AY722444                   NNNNNNN---NN-NNNNNNNNN---NNNNNNNNNNNNNNNNNNNNNACTC-TCAGT-GGGCCGG--TTTCTTAA-CTGATTCCGTGCCT--A-C-TGAT---TCCGTGGTTATG-CG-T--TCC--GTCCC-A-GAT-CA---TG-----AC----T--------A----A----T--------------------GTC-----TT----GAA-C--TG-------------------A--------------T----C--GTGCGC--AT-AGCTTCCGGATA-TCACAAAACCCCGGCAC-GAAAAGTGTCAAGGAAAATGCAA-CTAAA-CAGC-CT-GCTTT--CG--CC-A-ACCCGGAGACGGTG--TTT--GTTCGGAAGCAGTGCTG-CAA-T-GTAA-AGTC-TAAAACGACTCTCGGCAACGGATATCTCGGCTCTCGCATCGATGAAGAACGTAGCGAAATRMRWTACTTGGTGTGAATTGCAGAATCCCGTGAACCATCGAGTCTTTGAA-CGCAAGTT-GCGCCCCAAGCCTTCTGGCGGAGGGCACGTCTGCTTGGGTGTCACAAATCGTCGTCCCCCC--A--TCC-TCTTG-AG--GAT-A--T--GGGACGGAAGCTGGTCTCCCGTGTGTTAACGCAC-G-CGGTTGG-CCAAAATCCGAGCTAAGG-AC-GTAA-GGAGCGTCTCGACATGCGGTGGTGAA-TTCAA---ACCT-CGT---------CATATATR-CGRTCGTT-C-TTGTCCA----AAAGCTTT-TGA-TGNNNNNNNNNNNNNNNN
Diplotaxis_brachycarpa_DQ983953_DQ983997         AACCCTG---GA-AACAGAACG---ACCAGAGAACGTTGAAACATCACTC-TCGGT-GGGCTGG--TCTCTTAA-CCGTTTCCGTGCCT--G-C-CGAA---TCCGTGGTTATG-TG-T--TTC--GTCCT-C-AGT-CA---AG-----AC----A--------T----C----A--------------------GTC-----TC----GGC-T--GT-------------------G--------------T----C--GTGCAC--AT-AGCTTCCGGATA-TCACCAAACCCCGGCAC-GAAAAGTGTCAAGGAACAAACAA-CTAAA-CAGC-CT-GTTTT--CG--AC-A-TCCCGGAGACGGTG---CT--GTTCGAAAGCAGTGCTG-CAA-T-GTAA-AGTC-TNNNNNNNNNNNNNNNNNNNNNNNNNNNNNNNNNNNNNNNNNNNNNNNNNNNNNNNNNNNNNNNNNNNNNNNNNNNNNNNNNNNNNNNNNNNNNNNNNNNNNNNNNNNNN-NNNNNNNN-NNNNNNNNNNNNNNNNNNNNNNNNNNNNNNNNNNNNNNNNNNNNNNNATCGTCGTCCCCCC--A--TCC-TCTTG-AG--GAT-A--T--TGGACGGAAGCTGGTCTCCCGTGTGTTACCGCAC-G-CGGTTGG-CCAAAATCCGAGCTAAGG-AT-GTCA-GGAGCGTCCCGACATGCGGTGGTGAA-TTAAA-TCTCCT-CGT---------CATATAGT-CGGTCATT-C-CGGTCCA----AAAGCTCT-CGA-TGACCCAAAGTCCTCAAC
Diplotaxis_brevisiliqua_DQ983954_DQ983998        TACCCTG---GA-AACAGAACG---ACCCGCGAACGATGAAACATCACTC-TTGGT-GGGCCGG--TTTCTTAG-CTGACTCTGTGCCT--G-C-CCAT---TCCGTGGTTATT-TG-T--ATT--GTCTC---GGT-CA---GG-----AC----T--------T----C----T--------------------GTC-----TT----GGT-C--TT-------------------G--------------A----T--GTGCAC--AT-AGCTTCCGGATA-TCACCAAACCCCGGCAC-GAAAAGTGTCAAGGAACATGCAA-CTAAA-CAGT-CT-GCTTT--CG--GC-A-ACCCGGAGACGGTG--TTT--GTTTGGAAGTAGTGCTG-CAA-T-GTAA-AGTC-TNNNNNNNNNNNNNNNNNNNNNNNNNNNNNNNNNNNNNNNNNNNNNNNNNNNNNNNNNNNNNNNNNNNNNNNNNNNNNNNNNNNNNNNNNNNNNNNNNNNNNNNNNNNNN-NNNNNNNN-NNNNNNNNNNNNNNNNNNNNNNNNNNNNNNNNNNNNNNNNNNNNNNNATCGTCGTCCCCCA--A--TCC-TCTTA-AG--GAT-A--T--GGGACGGAAGCTGGTCTCCCGTGTGTTACCGCAC-G-CGGTTGG-CCAAAATCTGAGCTAAGG-AT-GCCA-GGAGCGTCTTGACATGCGGTGGTGAA-TTCAA-TCTCCT-CGT---------TATATTGC-CAGTCGTT-C-CGGTCCA----AAAGTTCT-TGA-TGACCCAAAGTCCTCAAC
Diplotaxis_catholica_DQ983955_DQ983999           TATCCTG---GA-AACAGAACA---ACCCGTGAACGATGAAACATCACTC-TCGGT-GGGCCGG--T-TCTTAG-CTGATACCGTGCCT--A-C-CGAT---TCCGTGGTTATG-CG-T--TCT--GACCC-A-TCT-CA---AG-----AG------------------A----A--------------------GTC-----TT----GAG-A--TG-------------------G--------------T----C--GTGCGC--AT-AGCTTCCGGATA-TCACAAAACCCCGGCCA-GAAAAGTGTCAAGGAACATTCAA-CTAAA-CAGT-CT-ATTTA--CG--AC-A-ACCCGGAAACGGTG--TTT--GTTCGGAAGCAGTGCTG-CAA-T-GTAA-AGTC-TNNNNNNNNNNNNNNNNNNNNNNNNNNNNNNNNNNNNNNNNNNNNNNNNNNNNNNNNNNNNNNNNNNNNNNNNNNNNNNNNNNNNNNNNNNNNNNNNNNNNNNNNNNNNN-NNNNNNNN-NNNNNNNNNNNNNNNNNNNNNNNNNNNNNNNNNNNNNNNNNNNNNNNATCGTCGTCCCCCC--A--TCT-TCTCG-AG--GAT-A--T--GGGACGGAAGCTGGTCTCCCGTGTGTTACCGCAC-G-CGGTTGA-CCAAAATCCAAGCTAAGG-AC-GYAA-GGAGCGTCTCGACATGCGGTGGTGAA-TTCAA---ACTT-CGT---------CATATTGT-CGGTCGTT-C-CTGTCCA----AAAGCTTT-TGA-TGACCCAAAGTCCTCAAC
Diplotaxis_cossoneana_AY722447                   NNNNNNN---NN-NNNNNNNNN---NNNNNNNNNNNNNNNNNNNNNACTC-TCGGT-GGGCC---TTGTCATAG-CTGACTCTGTGCCT--G-C-CGAT---TCCGTGGTTATG-TG-T--TTC--GTTCC-A-AGT-CA---AG-----AC----T--------T----C----A--------------------GT------TT----GCT-T--GG-------------------G--------------A----T--GTGCTC--AT-AGCTTCCGGATA-TCACCAAACCCCGGCAC-GAAAAGTGTCAAGGAAAAAGCAA-CTAAA-CAGT-CT-GCTTT--CA--TC-A-ACCCGGAGACGGTG--TTT--GAAAGGAATCAGTGCTG-CAA-T-GTAA-AGTC-TAAAACGACTCTCGGCAACGGATATCTCGGCTCTCGCATCGATGAAGAACGTAGCGAAATGCGATACTTGGTGTGAATTGCAGAATCCCGTGAACCATCGAGTCTTTGAA-CGCAAGTT-GCGCCCCAAGCCTTCTGGCCGAGGGCACGTCTGCCTGGGTGTCACAAATCGTCGTCCCCCC--A--TCC-TCTCG-AG--GAT-A--T--GGGACGGAAGCTGGTCTCCCGTGTGTTACCGCAC-G-C-GTTGG-CCAAAATCCGAGCTAAGG-AT-GCCA-GGAGTGTCTTGACATGCGGTGGTGAA-TTCAA---ACCT-CAT---------CATATTGT-CGGTCGTT-T-CGGTCCA----AAAGCTCT-TGA-TGNNNNNNNNNNNNNNNN
Diplotaxis_cretacea_AJ628309_AJ628310            TACCCTG---GA-AACAGAACG---ACCCGAGAACGATGAAACATCACTC-TCGGT-GGGCTGG--TTTCTTAG-TTGATACCATGCCT--G-C-CTAT---TCCGTGGTTATG-CG-T--TCC--GTCCG-C-AGC-CA---AG-----AT----T--------T----G----T--------------------GTC-----TT----GGT-T--AG-------------------G--------------C----C--GTGCGT--AT-AGCTTCCGGATT-TAACCAAACCCCGGCAC-GAAAAGTGTCAAGGAACATGCAA-CTAAA-CAGC-CT-GCG-A--CG--CC-A-ACCCGGAGACGGTG--TTT--GTGCGGAAGCTGTGCTG-GAA-T-TTAA-AGTC-TTNNNNNNNNNNNNNNNNNNNNNNNNNNNNNNNNNNNNNNNNNNNNNNNNNNNNNNNNNNNNNNNNNNNNNNNNNNNNNNNNNNNNNNNNNNNNNNNNNNNNNNNNNNNN-NNNNNNNN-NNNNNNNNNNNNNNNNNNNNNNNNNNNNNNNNNNNNNNNNNNNNNNNATCGTCGTCCCCCC--A--ACC-TCTCG-AG--GAT-A--A--GGGACGGAAGCTGGTCTCCCGTGTGTTACCGCAC-G-CGGTTGG-CCAAAATCCGAGCAAAGG-AT-GCCA-GGAGCGTCTCGACATGCGGTGGTGAA-TTCAA---ACCT-CGT---------CATACAGT-CGTTCGTT-C-CGGTCCA----AAAGCTCA-CGA-TGACCCAAAGTCCTCACN
Diplotaxis_erucoides_DQ983956_DQ984000           TACCCTG---GA-AACAGAACG---ACCCGAGAACATTGAAACATTACTC-TCGGT-GGGCCGT--TGTCTTAG-CTGACTCTGTGCCT--A-C-CAAT---TCCGTGGTTATG-TG-T--TTC--GTCCC-A-GGT-CA---AG-----AC----T--------T----C----A--------------------GTC-----TT----GCT-T--GG-------------------G--------------G----C--GTGCTC--AT-AGCTTCCGGATA-TCACCAAACCCCGGCAC-GAAAAGTGTCAAGGAACAAGCAA-CTAAA-CAGT-CT-GCTTT--CA--CC-A-ACCCGGAGACGGTG--TTT--GACTGGAAGCATTTCTG-CAA-T-GTAA-AGTC-TNNNNNNNNNNNNNNNNNNNNNNNNNNNNNNNNNNNNNNNNNNNNNNNNNNNNNNNNNNNNNNNNNNNNNNNNNNNNNNNNNNNNNNNNNNNNNNNNNNNNNNNNNNNNN-NNNNNNNN-NNNNNNNNNNNNNNNNNNNNNNNNNNNNNNNNNNNNNNNNNNNNNNNATCGTCGTCCCCCC--T--TAC-TCTCG-AG--GAT-A--T--GGGACGGAAGCTGGTCTCCCGGGTGTTACCGCAC-G-CGGTTGG-CCAAAATCCGAGCTAAGG-AC-GCCA-GGAGTGTCCTGACATGCGGTGGTGAA-TTCAA----CCT-CGT---------CATATCGT-CGGTCATT-C-CGGTCCA----AAAGCTCT-TGA-TGACCCAAAGTTCTCAAC
Diplotaxis_gorgadensis_DQ983960_DQ984004         TATCCTG---GA-AACAGAACG---ACCCGAGAACGATTAAACATCACTC-TCGGC-CGGCCGG--CATCTTA--CTGATTCCGCGCCT--G-C-CGAT---TCCGTGGTTTTG-CG-T--TCG--GTCCC-C-AAC-AA---AG-----AT----T--------T----T----T--------------------ATC-----TT----GGT-T--GG-------------------A--------------T----C--GTGCGC--AT-TGCTTCCGGATT-TCACCAAACCCCGGCAC-GAAAAGTGTCAAGGAACATTCAA-CTAAA-CAGC-CT-GCTTC--CG--YC-A-ACCCGGAGACGGTGTGTTT--GTGCGGAAGCTGTGCTG-CAA-T-TTAA-AGTC-TNNNNNNNNNNNNNNNNNNNNNNNNNNNNNNNNNNNNNNNNNNNNNNNNNNNNNNNNNNNNNNNNNNNNNNNNNNNNNNNNNNNNNNNNNNNNNNNNNNNNNNNNNNNNN-NNNNNNNN-NNNNNNNNNNNNNNNNNNNNNNNNNNNNNNNNNNNNNNNNNNNNNNNATCGTCGTCCCCCCT-A--TCT-TCTCG-AA--GAT-A--A--GGGACGGAAGCTGGTCTCCCGTGTGTTACCGCAC-G-CGGTTGG-CCTAAATCCGAGCAATGG-AT-GCCA-AGAGCGTCTCGACATGCGGTGGTGAA-TTCAA---ACCT-CGT---------CATACAGT-CGATCGTT-C-TGGTCCA----AAAGCTCT-TGA-TGACCCAAAGTCCTCAAC
Diplotaxis_gracilis_DQ983961_DQ984005            TATCCTG---GA-AACAGAACG---ACCCGAGAACGATTAAACATCACTC-TCGGC-TGGCCGG--CATCTTA--CTGATTCCGCGCCT--G-C-CGAT---TCCGTGGTTTTG-CG-T--TCG--GTCCC-C-AAC-AA---AG-----AT----T--------T----T----T--------------------ATC-----TT----GGT-T--GG-------------------A--------------T----C--GTGCGC--AT-TGCTTCCGGATT-TCACCAAACCCCGGCAC-GAAAAGTGTCAAGGAACATTCAA-CTAAA-CAGC-CT-GCTTC--CG--TC-A-ACCCGGAGACGGTGTGTTT--GTGCGGAAGCTGTGCTG-CAA-T-TTAA-AGTC-TNNNNNNNNNNNNNNNNNNNNNNNNNNNNNNNNNNNNNNNNNNNNNNNNNNNNNNNNNNNNNNNNNNNNNNNNNNNNNNNNNNNNNNNNNNNNNNNNNNNNNNNNNNNNN-NNNNNNNN-NNNNNNNNNNNNNNNNNNNNNNNNNNNNNNNNNNNNNNNNNNNNNNNATCGTCGTCCCCCCT-A--TCT-TCTCG-AA--GAT-A--A--GGGACGGAAGCTGGTCTCCCGTGTGTTACCGCAC-G-CGGTTGG-CCTAAATCCGAGCAATGG-AT-GCCA-AGAGCGTCTCGACATGCGGTGGTGAA-TTCAA---ACCT-CGT---------CATACAGT-CGATCGTT-C-TGGTCCA----AAAGCTCT-TGA-TGACCCAAAGTCCTCAAC
Diplotaxis_griffithii_DQ983962_DQ984006          TACCCTG---GA-AACAGAACG---ACCYGAGAACAATGAAACATCACTC-TCGGT-GGGCCGG--TTTCATAG-TTGTTTCCGTGCCT--G-C-CTAT---TCCGTGGTTATG-TG-T--TCC--GTCCC-C-AGT-CA---AG-----AT----T--------T----T----T--------------------GTC-----TT----GGT-T--GG-------------------A--------------T----C--GTGCAC--AT-AGCTTCCGGATA-TCACCAAACCCCGGCAC-GAAAAGTGTCAAGGAACATGCAA-TCAAA-CAGC-TT-GCATT--CG--CC-A-ACCCGGAGACGGTG--TTT--GTGCGGAAGTTGTGCTG-CAA-T-TTAA-AGTC-TNNNNNNNNNNNNNNNNNNNNNNNNNNNNNNNNNNNNNNNNNNNNNNNNNNNNNNNNNNNNNNNNNNNNNNNNNNNNNNNNNNNNNNNNNNNNNNNNNNNNNNNNNNNNN-NNNNNNNN-NNNNNNNNNNNNNNNNNNNNNNNNNNNNNNNNNNNNNNNNNNNNNNNATCGTCGTCCCCCC--A--TCC-TCTTG-AG--GAT-A--A--GGGACGGAAGTTGGTCTCCCGTGTGTTACCGCAC-G-CGGTTGG-CCAAAATCCGAGCAAAGG-AC-GCCA-GGAGCGTTTCGACATGCGGTGGTGAA-TTCAA---AACT-CGT---------CATACAGT-CGATCGTT-C-CGGTCCA----AAAGCTCT-TGA-TGACCCAAAGTCCTCAAY
Diplotaxis_harra_AY722449                        NNNNNNN---NN-NNNNNNNNN---NNNNNNNNNNNNNNNNNNNNNACTC-TCGGC-CGGCCGG--CATCTTA--CCGATTCCGCGCCT--G-C-CGAT---TCCGTGGTTTTG-CG-T--TCG--GTCCC-C-AAC-AA---AG-----AT----T--------T----T----T--------------------ATC-----TT----GGT-T--GG-------------------A--------------T----C--GTGCGC--AT-TGCTTCCGGATT-TCACCAAACCCCGGCAC-GAAAAGTGTCAAGGAACATTCAA-CTAAA-CAGC-CT-GCTTC--CG--CC-A-ACCCGGAGACGGTGTGTTT--GTGCGGAAGCTGTGCTG-CAA-T-TTAA-AGTC-TAAAACGACTCTCGGCAACGGATATCTCGGCTCTCGCATCGATGAAGAACGTAGCGAAATGCGATACTTGGTGTGAATTGCAGAATCCCGTGAACCATCGAGTCTTTGAA-CGCAAGTT-GCGCCCCAAGCCTTCTGGCCGAGGGCACGTCTGCCTGGGTGTCACAAATCGTCGTCCCCCCT-A--TCT-TCTCG-AA--GAT-A--A--GGGACGGAAGCTGGTCTCCCGTGTGTTACCGCAC-G-CGGTTGG-CCTAAATCCGAGCAATGG-AT-GCCA-AGAGCGTCTCGACATGCGGTGGTGAA-TTCAA---ACCT-CGT---------CATACAGT-CGATCGTT-C-TGGTCCA----AAAGCTCT-TGA-TGNNNNNNNNNNNNNNNN
Diplotaxis_hirta_DQ983969_DQ984013               TATCCTG---GA-AACAGAACG---ACCCGAGAACGATTAAACATCACTC-TCGGC-CGGCCGG--CATCTTA--CYGATTCCGCGCCT--G-C-CGAT---TCCGTGGTTTTG-CG-T--TCG--GTCCC-C-AAC-AA---AG-----AT----T--------T----T----T--------------------ATC-----TT----GGT-T--GG-------------------A--------------T----C--GTGCGC--AT-TGCTTCCGGATT-TCACCAAACCCCGGCAC-GAAAAGTGTCAAGGAACATTCAA-CTAAA-CAGC-CT-GCTTC--CG--YC-A-ACCCGGAGACGGTGTGTTT--GTGCGGAAGCTGTGCGG-CAA-T-TTAA-AGTC-TNNNNNNNNNNNNNNNNNNNNNNNNNNNNNNNNNNNNNNNNNNNNNNNNNNNNNNNNNNNNNNNNNNNNNNNNNNNNNNNNNNNNNNNNNNNNNNNNNNNNNNNNNNNNN-NNNNNNNN-NNNNNNNNNNNNNNNNNNNNNNNNNNNNNNNNNNNNNNNNNNNNNNNATCGTCGTCCCCCCT-A--TCT-TCTCG-AA--GAT-A--A--GGGACGGAAGCTGGTCTCCCGTGTGTTACCGCAC-G-CGGTTGG-CCTAAATCCGAGCAATGG-AT-GCCA-AGAGCGTCTCGACATGCGGTGGTGAA-TTCAA---ACCT-CGT---------CATACAGT-CGATCGTT-C-TGGTCCA----AAAGCTCT-TGA-TGACCCAAAGTCCTCAAC
Diplotaxis_ibicensis_DQ983970_DQ984014           TACCCTG---GA-AACAGAACG---ACCCGCGAACGATGAAACATCACTC-TCGGT-GGGCCGG--TTTCTTAG-CTGACTCTGTGCCT--G-C-CAAT---TCCGTGGTTATG-TG-T--ATT--GTCTC---GGT-CA---GG-----AC----T--------T----C----T--------------------GTC-----TT----GGT-C--TT-------------------G--------------A----T--GCGCAC--AT-AGCTTCCGGATA-TCACCAAACCCCGGCAC-GAAAAGTGTCAAGGAACATGCAA-CTAAA-CAGT-CT-GCTTT--CG--GC-A-ACCCGGAGACGGTG--TTT--GTTTGGAAGCAGTGCTG-CAA-T-GTAA-AGTC-TNNNNNNNNNNNNNNNNNNNNNNNNNNNNNNNNNNNNNNNNNNNNNNNNNNNNNNNNNNNNNNNNNNNNNNNNNNNNNNNNNNNNNNNNNNNNNNNNNNNNNNNNNNNNN-NNNNNNNN-NNNNNNNNNNNNNNNNNNNNNNNNNNNNNNNNNNNNNNNNNNNNNNNATCGTCGTCCCCC---A--TCC-TCTCA-AG--GAT-A--T--GGGACGGAAGCTGGTCTCCCGTGTGTTACCGCAC-G-CGGTTGG-CCAAAATCTGAGCTAAGG-AT-GCCA-GGAGCGTCTTGACATGCGGTGGTGAA-ATCAA-TCTCCT-CGT---------TATATCGC-CAGTCGTT-C-CGGTCCA----AAAGTTCT-TGA-TGACCCAAAGTCCTCAAC
Diplotaxis_ilorcitana_DQ983971_DQ984015          TACCCTG---GA-AACAAAACG---ACCCGCGAACGATGAAACATCACTC-TYGGT-GGGCCGG--TTTCTTAG-CTGACTCTGTGCCT--G-C-CAAT---TCCGTGGTTATT-TG-T--ATT--GTCTC---GGT-CA---GG-----AC----T--------T----C----T--------------------GTC-----TT----GGT-C--TT-------------------G--------------A----T--RWGCAC--AT-AGCTTCCGGATA-TCACCAAACCCCGGCAC-GAAAAGTGTCAAGGAACATGCAA-CTAAA-CAGT-CT-GCTTT--YG--GC-A-ACCCGGAGACGGTG--TKT--GTTTGGAAGCAGTGCTG-CAA-T-GTAA-AGTC-TNNNNNNNNNNNNNNNNNNNNNNNNNNNNNNNNNNNNNNNNNNNNNNNNNNNNNNNNNNNNNNNNNNNNNNNNNNNNNNNNNNNNNNNNNNNNNNNNNNNNNNNNNNNNN-NNNNNNNN-NNNNNNNNNNNNNNNNNNNNNNNNNNNNNNNNNNNNNNNNNNNNNNNATCGTCGTCCCCCC--A--TCC-TCTCA-AG--GAT-A--T--GGGACGGAAGCTGGTCTCCCGTGTGTTACCGCAC-G-CGGTTGG-CCAAAATCTGAGCTAAGG-AT-GCCA-GGAGCGTCTTGACATGCGGTGGTGAA-TTCAA-TCTCCT-CGT---------TATATCGC-CAGTCGTT-C-CGGTCCA----AAAGTTCT-TGA-TGACCCAAAGTCCTCAAC
Diplotaxis_muralis_DQ983972_DQ984016             TATCCTG---GA-AACAGAACG---ACCCGAGAACAATGAAACATCACTC-TCGGT-GGGCCGG--TTTCTTAG-CAGTTTCCGTGCCT--G-C-CAAT---TCCGTGGTTATG-TG-T--TTC--GTCCT-C-AGC-CA---AG--------------------T----T----T--------------------ATC-----TTGGTTGGT-T--GG-------------------A--------------T----C--GTGTGC--AT-AGCTTCCGGATT-TAACCAAACCCCGGCAC-GAAAAGTGTCAAGGAACATGCAA-CTAAA-CAGC-CT-GCTTT--CG--CC-A-ACCCGGAGACGGTGTTTTT--GAGTGAAAGCTGTGCTG-GAA-T-TTAA-AGTC-TNNNNNNNNNNNNNNNNNNNNNNNNNNNNNNNNNNNNNNNNNNNNNNNNNNNNNNNNNNNNNNNNNNNNNNNNNNNNNNNNNNNNNNNNNNNNNNNNNNNNNNNNNNNNN-NNNNNNNN-NNNNNNNNNNNNNNNNNNNNNNNNNNNNNNNNNNNNNNNNNNNNNNNATCGTCGTCCCCCC-AA--TCC-TCTCA-AG--GAT-A--A--GGGACGGAAGCTGGTCTCCCGTGTGTTACCGCAC-G-CGGTTGG-CCAAAATCCGAGCAAAGG-AT-GCAA-AGAGCGTCTTGACATGCGGTG---AA-TTAAA---ACTT-CGT---------CATACCGT-CGGTCGTT-C-TTGTCCA----AAAGCTCT-TGA-TGACCCAAAGTCCTCAAC
Diplotaxis_siettiana_DQ983974_DQ984018           TACCCTG---GA-AACAGAACG---ACCCGCGAACGATGAAACATCACTC-TTGGT-GGGCCGG--TTTCTTAG-CTGACTCTGTGCCT--G-C-CAAT---TCCGTGGTTATT-TG-T--ATT--GTCTC---GGT-CA---GG-----AC----T--------T----C----T--------------------GTC-----TT----GGT-C--TT-------------------G--------------A----T--GTGCAC--AT-AGCTTCCGGATA-TCACCAAACCCCGGCAC-GAAAAGTGTCAAGGAACATGCAA-CTAAA-CAGT-CT-GCTTT--CG--GC-A-ACCCGGAGACGGTG--TTT--GTTTGGAAGCAGTGCTG-CAA-T-GTAA-AGTC-TNNNNNNNNNNNNNNNNNNNNNNNNNNNNNNNNNNNNNNNNNNNNNNNNNNNNNNNNNNNNNNNNNNNNNNNNNNNNNNNNNNNNNNNNNNNNNNNNNNNNNNNNNNNNN-NNNNNNNN-NNNNNNNNNNNNNNNNNNNNNNNNNNNNNNNNNNNNNNNNNNNNNNNATCGTCGTCCCCCC--A--TCC-TCTTA-AG--GAT-A--T--GGGACGGAAGCTGGTCTCCCGTGTGTTACCGCAC-G-CGGTTGG-CCAAAATCTGAGCTAGGG-AT-GCCA-GGAGCGTCTTGACATGCGGTGGTGAA-TTCAA-TCTCCT-CGT---------TATATTGC-CAGTCGTT-C-CGGTCCA----AAAGTTCT-TGA-TGACCCAAAGTCCTCAAC
Diplotaxis_siifolia_DQ249824                     TATCCTG---GA-AACAGAACA---ACCCGTGAACGATGAAACATCACTC-TCGGT-GGGCCGG--T-TCTTAA-CTGACTCCGTGCCT--A-C-CGAT---TCCGTGGTTATG-TG-T--TCC--GTCCC-A-GAT-CA---TG-----AC----T--------T----C----T--------------------GTC-----TC----GAA-C--TG-------------------G--------------T----C--GTGCGC--AT-AGCTTCCGGATT-TCACAAAACCCCGGCAC-GAAAAGTGTCAAGGAAAATGCAA-CTAAA-CAGT-CT-GCTTT--CA--CC-A-ACCCGGAGACGGTG--TTT--GTTCGGAAGCAGTGCTG-AAA-T-GTAA-AGTC-TAAAACGACTCTCGGCAACGGATATCTCGGCTCTCGCATCGATGAAGAACGTAGCGAAATGCGATACTTGGTGTGAATTGCAGAATCCCGTGAACCATCGAGTCTTTGAA-CGCAAGTT-GCGCCCCAAGCCTTCTGGCCGAGGGCACGTCTGCCTGGGTGTCACAAATCGTCGTCCCCCC--A--TCC-CCTCG-AG--GAT-A--T--GGGACGGAAGCTGGTCTCCCGTGTGTTACCGCAC-G-CGGTTGG-CCAAAATCCGAGCTAAGG-AC-GCAA-AGAGCGTCTCGACATGCGGTGGTGAA-TTCAA---ACCT-CGT---------CATATTGT-CGGTCGTT-C-TGGTCCT----AAAGCTNN-NNN-NNNNNNNNNNNNNNNNNN
Diplotaxis_simplex_DQ983977_DQ984021             TACCCTG---GA-AACAGAACG---ACCCGAGAACGATGAAACATCACTC-TCGGT-GGGCTGG--TTTCTTAG-TTGATACCATGCCT--G-C-CGAT---TCCGTGGTTATG-CG-T--TCC--GTCCG-C-AGC-CA---AG-----AT----T--------T----G----T--------------------GTC-----TT----GGT-T--AG-------------------G--------------C----C--GTGCGT--AG-AGCTTCCGGATT-TAACCAAACCCCGGCAC-GAAAAGTGTCAAGGAACATGCAA-CTAAA-CAGC-CY-GCG-A--CG--CC-A-ACCCGGAGACGGTG--TTT--GTGCGGAAGCTGTGCTG-GAA-T-TTAA-AGTC-TTNNNNNNNNNNNNNNNNNNNNNNNNNNNNNNNNNNNNNNNNNNNNNNNNNNNNNNNNNNNNNNNNNNNNNNNNNNNNNNNNNNNNNNNNNNNNNNNNNNNNNNNNNNNN-NNNNNNNN-NNNNNNNNNNNNNNNNNNNNNNNNNNNNNNNNNNNNNNNNNNNNNNNATCGTCGTCCCCCC--A--ACC-TCTCG-AG--GAT-A--A--GGGACGGAAGCTGGTCTCCCGTGTGTTACCGCAC-G-CGGTTGG-CCAAAATCCGAGCAAAGG-AT-GCCA-GGAGCGTCTCGACATGCGGTGGTGAA-TTCAA---ACCT-CGT---------CATACAGT-CGTTCGTT-C-CGGTCCA----AAAGCTCW-CGA-TGACCCAAAGTCCTCAAC
Diplotaxis_sundingii_DQ983978_DQ984022           TATCCTG---GA-AACAGAACG---ACCCGAGAACGATTAAACATCACTC-TCGGC-CGGCCGG--CATCTTA--CYGATTCCGCGCCT--G-C-CGAT---TCCGTGGTTTTG-CG-T--TCG--GKCCC-C-AAC-AA---AG-----AT----T--------T----T----T--------------------ATC-----TT----GGT-T--GG-------------------A--------------T----C--GTGCGC--AT-TGCTTCCGGATT-TCACCAAACCCCGGCAC-GAAAAGTGTCAAGGAACATTCAA-CTAAA-CAGC-CT-GCTTC--CG--YC-A-ACCCGAAGACGGTGTGTTT--GTGCGGAAGCTGTGCTG-CAA-T-TTAA-AGTC-TNNNNNNNNNNNNNNNNNNNNNNNNNNNNNNNNNNNNNNNNNNNNNNNNNNNNNNNNNNNNNNNNNNNNNNNNNNNNNNNNNNNNNNNNNNNNNNNNNNNNNNNNNNNNN-NNNNNNNN-NNNNNNNNNNNNNNNNNNNNNNNNNNNNNNNNNNNNNNNNNNNNNNNATCGTCGTCCCCCCT-A--TCT-TCTCG-AA--GAT-A--A--GGGACGGAAGCTGGTCTCCCGTGTGTTACCGCAC-G-CGGTTGG-CCTAAATCCGAGCAATGG-AT-GCCA-AGAGCGTCTCGACATGCGGTGGTGAA-TTCAA---ACCT-CGT---------CATACAGT-CGATCGTT-C-TGGTCCA----AAAGCTCT-TGA-TGACCCAAAGTCCTCAAC
Diplotaxis_tenuifolia_AM905721                   TACCCTG---GA-AACAGAACG---ACCCGAGAACGATGAAACATCACTC-TCGGT-GGGCTGG--TTTCTTAG-TTGATACCATGCCT--G-C-CGAT---TCCGTGGTTATG-CG-T--TCC--GTCCG-C-AGC-CA---AG-----AT----T--------T----G----T--------------------GTC-----TT----GGT-T--AG-------------------G--------------C----C--GTGCGT--AT-AGCTTCCGGATT-TAACCAAACCCCGGCAC-GAAAAGTGTCAAGGAACATGCAA-CTAAA-CAGC-CT-GCG-A--CG--CC-A-ACCCGGAGACGGTG--TTT--GTGCGGAAGCTGTGCTG-GAA-T-TTAA-AGTCTTAAAACGACTCTCGGCAACGGATATCTCGGCTCTCGCATCGATGAAGAACGTAGCGAAATGCGATACTTGGTGTGAATTGCAGAATCCCGTGAACCATCGAGTCTTTGAA-CGCAAGTT-GCGCCCCAAGCCTTCTGGCCGAGGGCACGTCTGCCTGGGTGTCACAAATCGTCGTCCCCCC--A--ACC-TCTCG-AG--GAT-A--A--GGGACGGAAGCTGGTCTCCCGTGTGTTACCGCAC-G-CGGTTGG-CCAAAATCCGAGCAAAGG-AT-GCCA-GGAGCGTCTCGACATGCGGTGGTGAA-TTCAA---ACCT-CGT---------CATACAGT-CGTTCGTT-C-CGGTCCA----AAAGCTCA-CGA-TGACCCAAAGTCCTCAAC
Diplotaxis_tenuisiliqua_DQ983981_DQ984025        TATCCT----GA-AACAGAACA---ACCCGTGAACAATGAAACATCACTC-TCGGT-GGGCCGG---ATCTTAA-TTGATTTTGTGCCT--A-C-CGAT---TCCGTGGTTATG-CG-T--TTT--GTCCC-A-GAT-CA---TG-----AC----T--------T----T----A--------------------GTC-----TT----GAA-C--TG-------------------A--------------T----C--GTGCGC--AT-AGCTTCCGGATA-TCACAAAACCCCGGCAC-GAAAAGTGTCAAGGAAAATGCAA-CTTAA-CAGC-CT-GCTTT--CG--TC-A-ACCCGGAGACGGTG--TTT--GTTCGGAAGCAGTGCTG-GAA-T-GTAA-AGTC-TNNNNNNNNNNNNNNNNNNNNNNNNNNNNNNNNNNNNNNNNNNNNNNNNNNNNNNNNNNNNNNNNNNNNNNNNNNNNNNNNNNNNNNNNNNNNNNNNNNNNNNNNNNNNN-NNNNNNNN-NNNNNNNNNNNNNNNNNNNNNNNNNNNNNNNNNNNNNNNNNNNNNNNATCGTCGTCCCCCC--A--TCC-TCTCA-AG--GAT-A--T--GGGACGGAAGCTGGTCTCCCGTGTGTTACCGCAC-G-CGGTTGG-CCAAAATCCGAGCTAAGG-AC-GCAA-GGAGCGTCTCGACATGCGGTGGTGAA-TTCAA---ACTT-CGT---------CATACCGT-CGGTCGTT-C-CGGTCCA----AAAGCTTT-TGA-TGACCCAAAGTCCTCAAC
Diplotaxis_varia_DQ983982_DQ984026               TATCCTG---GA-AAYAGAACG---ACCCGAGAACGATTAAACATCACTC-TCGGC-TGGCCGG--CATCTTA--CTGATTCCGCGCCT--G-C-CGAT---TCCGTGGTTTTG-CG-T--TCG--GTCCC-C-AAC-AA---AG-----AT----T--------T----T----T--------------------ATC-----TT----GGT-T--GG-------------------A--------------T----C--GTGCGC--AT-TGCTTCCGGATT-TCACCAAACCCCGGCAC-GAAAAGTGTCAAGGAACATTCAA-CTAAA-CAGC-CT-GCTTC--CG--KC-A-ACCCGGAGACGGTGTGTTT--GTGCGGAAGCTGTGCTG-CAA-T-TTAA-RGTC-TNNNNNNNNNNNNNNNNNNNNNNNNNNNNNNNNNNNNNNNNNNNNNNNNNNNNNNNNNNNNNNNNNNNNNNNNNNNNNNNNNNNNNNNNNNNNNNNNNNNNNNNNNNNNN-NNNNNNNN-NNNNNNNNNNNNNNNNNNNNNNNNNNNNNNNNNNNNNNNNNNNNNNNATCGTCGTCCCCCCT-A--TCT-TCTCA-AA--GAT-A--A--GGGACGGAAGCTGGTCTCCCGTGTGTTACCGCAC-G-CGGTTGG-CCTAAATCCGAGCAATGG-AT-GCCA-AGAGCGTCTCGACATGCGGTGGTGAA-TTCAA---ACCT-CGT---------CATACAGT-CGATCGTT-C-TGGTCCA----AAAGCTCT-TGA-TGACCCAAAGTCCTCAAC
Diplotaxis_viminea_AY722454                      NNNNNNN---NN-NNNNNNNNN---NNNNNNNNNNNNNNNNNNNNNACTC-ACGGT-GGGCCGG--TTTCTTAG-CAGTTTCCGTGCCT--G-C-CAAT---ACCGTGGTTATG-TG-T--TCC--GTCCT-C-AGC-CA---AG--------------------T----T----T--------------------ATC-----TT----GGT-T--GG-------------------T--------------TGGACC--GTGTGC--AT-AGCTTCCGGATT-TAACCAAACCCCGGCAC-GAAAAGTGTCAAGGAACATGCAA-CTAAA-CAGC-CT-GCTTT--CG--CC-A-ACCCGGAGACGGTGTTTTT--GAGTGAAAGCTGTGCTG-GAA-T-TTAA-AGTC-TAAAACGACTCTCGGCAACGGATATCTCGGCTCTCGCATCGATGAAGAACGTAGCGAAATGCGATACTTGGTGTGAATTGCAGAATCCCGTGAACCATCGAGTCTTTGAA-CGCAAGTT-GCGCCCTAAGCCTTCTGGCCGAGGGCACGTCTGCCTGGGTGTCACAAATCGTCGTCCCCCC-AA--TCC-TCTCA-AG--GAT-A--A--GGGACGGAAGCTGTTCTCCCGTGTGTTACCGCAC-G-CGGTTGG-CCAAAATCCGAGCAAAGG-AT-GCAA-AGAGCGTCTTGACATGCGGTGGTGAT-TTAAA---ACTT-CGT---------CATACCGT-CGGTCGTT-C-TTGTCCA----AAAGCTCT-TGA-TGNNNNNNNNNNNNNNNN
Diplotaxis_virgata_DQ983985_DQ984029             TATCCTG---GA-AACAGAACA---ACCCGTGAACAATGAAACATCACTC-TCGGT-GGGCCGG--T-TCTTAA-CTGATTCTGTGCCC--A-C-CGAT--TTCCGTGGTTATG-CG-T--TTC--GTCCC-A-GAT-CA---TG-----AC----T--------T----C----A--------------------ATC-----TT----GAA-C--TG-------------------G--------------T----C--GTGCGC--AT-AGCTTCCGGATT-TCACAAAACCCCGGCAC-GAAAAGTGTCAAGGAAAATGCAA-CTTAA-CAGT-CT-GCTTT--CG--TC-A-ACCCGGAGACGGTG--TTT--GTTTGGAAGCAGTGCTG-GAA-T-GTAA-AGTC-TNNNNNNNNNNNNNNNNNNNNNNNNNNNNNNNNNNNNNNNNNNNNNNNNNNNNNNNNNNNNNNNNNNNNNNNNNNNNNNNNNNNNNNNNNNNNNNNNNNNNNNNNNNNNN-NNNNNNNN-NNNNNNNNNNNNNNNNNNNNNNNNNNNNNNNNNNNNNNNNNNNNNNNATCGTCGTCCCCCC--A--TCC-TCTCA-AG--GAT-A--T--GGGACGGAAGCTGGTCTCCCGTGTGTTACCGCAC-G-CGGTTGG-CCAAAATCCGAGCTAAGG-AC-GCAA-AGAGCGTCTCGACATGCGGTGGTGAA-TTCAA---ACCT-CGT---------CATACCGT-CGGTCGTT-C-TGGTCCA----AAAGCTTT-TGA-TGACCCAAAGTCCTCAAC
Douepea_tortuosa_GQ497862                        TACCCTG---GA-AACAGAACA---ACCCGAGAACGATGAAACACCACTC-TCGGT-GGGCATG--TCTCTTAG-CTGATTCTGTGCCT--G-C-CGAT---TCCGTGGTTATG-CG-T--GCC--GTC---------CA---TG-----TC----T--GAGACGT----T----T--------------------GTC-----TC----GAT-C--TG-------------------G--------------T----C--GTCCGC--AT-AGCTTCCGGATA-TCACAAAACCCCGGCAC-GAAAAGTGTCAAGGAAAATGCAA-CTAAA-CAGC-CT-GGTTT--TG--C--A-TCCCGGAGACGGTG--TTT--GTGCGGAAACTGTGCTG-CGA-T-AGAA-AGTC-TAAAACGACTCTCGGCAACGGATATCTCGGCTCTCGCATCGATGAAGAACGTAGCGAAATGCGATACTTGGTGTGAATTGCAGAATCCCGTGAACCATCGAGTCTTTGAA-CGCAAGTT-GCGCCCCAAGCCTTCTGGCCGAGGGCACGTCTGCCTGGGTGTCACAAACCGTCGTCCCCCCC-A--TCC-TCTCG-AG--GAT-A--T--GG-ACGGAAGCTGGTCTCCCGTGTGTTACCGCAC-G-CGGTTGG-CCGAAATCCGAGCCAAGG-AT-GCCA-TGAGCGTCTTGACATGCGGTGGTGAA-TTAAA---AACT-CGT---------CATACTGT-C-GTCGCT-CCTGGTCCG----AAAGCTCA-TNN-NNNNNNNNNNNNNNNNNN
Enarthrocarpus_arcuatus_AY722456                 NNNNNNNN--NN-NNNNNNNNN---NNNNNNNNNNNNNNNNNNNNNACTC-TCGGT-AGGCCGG--TCTCTTAA-CCGATTCTGTGCCT--A-C-CGAT---TCCGTGGTTATG-CG-T--------------------------------------------------------------------------------------------CT-T--TG-------------------T--TCTCAACAACTTT----C--AACCGC--AT-AGCTTCCGGATA-TCACCAAACCCCGGCAC-GAAAAGTGTCAAGGAACAAGTAA-ACTAA-CAGC-TT-GCTTT--CG--TG-A-ACCTGGAAACAGTG--TTT--GTTCGTAAGTAGTGCTG-CAA-T-GTAA-AGTC-TAAAACGACTCTCGGCAACGGATATCTCGGCTCTCGCATCGATGAAGAACGTAGCGAAATGCGATACTTGGTGTGAATTGCAGAATCCCGTGAACCATCGAGTCTTTGAA-CGCAAGTT-GCGCCCCAAGCCTTCTGGCCGAG-GCACGTCTGCCTGGGTGTCACAAATCGTCGTCCCCCCC-A--TCC-TCTTG-AG--GAT-A--A--GGGACGGAAGCTGGTCTCCCGTGTGTTACCGCAC-G-CGGTTGG-CCAAAATCCGAGCTAAGG-GC-GCCA-GGATCGTCTCGACATGCGGTGGTGAA-TAAAAA--GCCT-CGT---------CATATTGT-CGGTCGTT-C-CGGTTCG----AAAGCTCT-TGA-TGNNNNNNNNNNNNNNNN
Enarthrocarpus_lyratus_AY722457                  NNNNNNNN--NN-NNNNNNNNN---NNNNNNNNNNNNNNNNNNNNNACTC-TCGGT-AGGCCGG--TGTCTTAA-CTGATTCTGTGCCT--A-C-CGAT---TCCGTGGTTATG-CG-T--TTG--TT-----------------------------------------------------------------------------A----GCT-T------------------------------------------------CCGC--AT-AGCTTCCGGATA-TCACCAAACCCCGGCAC-GAAAAGTGTCAAGGAACAAGTAA-ACTAA-CAGC-TT-GCTTT--CG--TG-A-ACCTGGAAACAGTG--TTT--GTTCGGAAGTAGTGCTG-CAA-T-GTAA-AGTC-TAAAACGACTCTCGGCAACGGATATCTCGGCTCTCGCATCGATGAAGAACGTAGCGAAATGCGATACTTGGTGTGAATTGCAGAATCCCGTGAACCATCGAGTCTTTGAA-CGCAAGTT-GCGCCCCAAGCCTTCTGGCCGAG-GCACGTCTGCCTGGGTGTCACAAATCGTCGTCCCCCAC-A--TCC-TCTCG-AG--GAT-A--A--GGGACGGAAGCTGGTCTCCCGTGTGTTACCGCAC-G-CGGTTGG-CCAAAATCCGAGCTAAGG-GC-GCCA-GGAGCGTCTCGACATGCGGTGGTGAA-TAAAA---GCCT-CGT---------CATATCGT-CGGTCGTT-C-CGGTCTG----AAAGCTCA-TGA-TGNNNNNNNNNNNNNNNN
Eremophyton_chevallieri_GQ424535                 NNNNNTG---GA-AACAGAACA---ACCCGTGAACGATGAAACATCACTC-CCGGT-TGGCCGG--TTTCTTAG-CTGATTCCGTGCCT--G-C-CGAT---TCCGTGGTTATG-CT-T--GTC--GTCCC-C-ATC-CA---AG-----AT----T--------T----C----T--------------------GTC-----TC----GGT-T--GG-------------------A--------------T----C--GTCCGC--AT-AGCTTCCGGATA-TCACCAAACCCCGGCAC-GAAAAGTGTCAAGGAACATGCAA-CTAAA-CAGC-CT-GCTTT--CG--CC-A-TCCCGGAGACGGTG--TGT--GTGCGGAAGCTGTGCTG-CAA-C--TAA-AGTC-TAAAACGACTCTCGGCAACGGATATCTCGGCTCTCGCATCGATGAAGAACGTAGCGAAATGCGATACTTGGTGTGAATTGCAGAATCCCGTGAACCATCGAGTCTTTGAA-CGCAAGTT-GCGCCCCAAGCCTTCTGGCCGAGGGCAYGTCTGCCTGGGTGTCACAAATCGTCGTCCCCCC--A--TCC-T-TCG-AG--GAT-G--T--TGGACGGAAGCTGGTCTCCCGTGTGTTACCGCAC-G-CGGTTGG-CCAAAATCCGAGYTAAGG-AC-GCAA-GGAGCGTCTCGACATGCGGTGGTGAA-TTCAA---ACCT-CGT---------CATACCGT-CGGTCGTT-C-CGGTCCG----AAAGCTCT-CGATTGACCCAATGTCATCAAC
Eruca_vesicaria_AY722459                         NNNNNNNN--NN-NNNNNNNNN---NNNNNNNNNNNNNNNNNNNNNACTC-TCGGT-GGGCCGG--TCTCTTAG-TTGATTCCGTGCCT--G-C-CGAT---TCCGTGGTTATG-TG-T--T-C--GTCCC-C-GGT-CA---AG-----AT----T--------T----T----T--------------------GTC-----TT----GGT-T--GG-------------------T--------------T----C--GTGCGC--AT-AGCTTCCGGATT-TCACCAAACCCCGGCAC-GAAAAGTGTCAAGGAACATGCAA-TTAAA-CAGC-CT-GCGTT--CG--CC-A-ACCCGGAGACGGTG--TTT--GTGCGGAAGTTGTGCTG-CAA-T-TTAA-AGTC-TAAAACGACTCTCGGCAACGGATATCTCGGCTCTCGCATCGATGAAGAACGTAGCGAAATGCGATACTTGGTGTGAATTGCAGAATCCCGTGAACCATCGAGTCTTTGAA-CGCAAGTT-GCGCCCCAAGCCTTCTGGCCGAGGGCACGTCTGCCTGGGTGTCACAAATCGTCGTCCCCCC--A--TCC-TCTCG-AG--GAT-A--A--GGGACGGAAGCTGGTCTCCCGTGTGTTACCGCAC-G-CGGTTGG-CCAAAATCCGAGCAAAGG-AC-GCCT-GGAGTGTCTCGACATGCGGTGGTGAA-TTCAA---AACT-CGT---------CATACTGT-CGATCATT-C-CGGTCCA----AAAGCTCT-CGA-TGNNNNNNNNNNNNNNNN
Eruca_pinnatifida_AY722458                       NNNNNNNN--NN-NNNNNNNNN---NNNNNNNNNNNNNNNNNNNNNACTC-TCGGT-GGGCCGG--TCTCTTAG-TTGATTCTGTGCCT--G-C-CGAT---TCCGTGGTTATG-CG-T--TCC--GTCCC-C-AGC-CA---AG-----AT----T--------T----T----T--------------------GTC-----TT----TGT-T--GG-------------------A--------------T----C--GTGCGC--AT-AGCTTCCGGATA-TCACCAAACCCCGGCAC-GAAAAGTGTCAAGGAACATGCAA-CTAAA-CAGCACA-GCTTT--CG--CC-A-ACTCGGAGACGGTG--TGT--GTGCGAAAGCTGTGCTG-CAA-T-TTAA-AGTC-TAAAACGACTCTCGGCAACGGATATCTCGGCTCTCGCATCGATGAAGAACGTAGCGAAATGCGATACTTGGTGTGAATTGCAGAATCCCGTGAACCATCGAGTCTTTGAA-CGCAAGTT-GCGCCCCAAGCCTTCTGGCCGAGGGCACGTCTGCCTGGGTGTCACAAATCGTCGTCCCCCC--A--TCC-TCTCG-AG--GAT-A--A--GGGACGGAAGCTGGTCTCCCGTGTGTTACCGCAC-G-CG-TTGG-CCAAAATCTGAGCAAAGG-AC-GCCT-GGAGTGTCTTGACATGCGGTGGTGAA-TTCAA---AACT-CGT---------CATACTGT-CGAACATT-C-CGGTCAA----AAAGCTCT-CGA-TGNNNNNNNNNNNNNNNN
Erucaria_cakiloidea_KJ685099                     NNNNNNNN--NN-NNNNNNNNN---NNNNNNNNNNNNNNNNNNNNNNNNN-NNNNN-NNNNNNN--NNNNNNNN-NNNNNNNNNNNNNN--N-N-NNNN---TCCGTGGTTATG-TG-A--GTG--TACCC-C-AGC-CG---GG-----AT----A--------T----C----T--------------------GTC-----TC----GGT-C--GG-------------------A--------------T----C--TCGCGC--AT-AGCTTCCGGATT-TCACAAAACCACGGCAC-GAAAAGTGTCAAGGAAAATGCAA-CCGAA-CAGC-CTAGCTTC--CG--CC-A-ACCCGGAGACGGTG--TGT--GCGCGGAAGCCGTGCTG-GAA-C--TAA-AGTC-TAAAACGACTCTCGGCAACGGATATCTAGGCTCTCGCATCGATGAAGAACGTAGCGAAATGCGATACTTGGTGTGAATTGCAGAATCCCGTGAACCATCGAGTCTTTGAA-CGCAAGTT-GCGCCCCAAGCCTTCTGGCCGAGGGCACGTCTGCCTGGGTGTCACAAATCGTCGTCCCCCC--N--NNN-NNNNN-NN--NNN-N--N--NNNNNNNNNNNNNNNNNNNNNNNNNNNNNNNNNN-N-NNNNNNN-NNNNNNNNNNNNNNNNNN-NN-NNNN-NNNNNNNNNNNNNNNNNNNNNNNNNN-NNNNN---NNNN-NNN---------NNNNNNNN-NNNNNNNN-N-NNNNNNN----NNNNNNNN-NNNNNNNNNNNNNNNNNNNNNN
Erucaria_erucarioides_KJ685102                   NNNNNNNN--NN-NNNNNNNNN---NNNNNNNNNNNNNNNNNNNNNNNNN-NNNNN-NNNNNNN--NNNNNNNN-NNNNNNNNNNNNNN--N-N-NNNN---TCCGTGGTTATG-CG-A--GTG--TACCC-C-GGC-CG---GG-----AT----A--------T----C----T--------------------GTC-----TC----GGT-C--GG-------------------A--------------T----C--TCGCGC--AT-AGCTTCCGGACT-TCACAAAACCCCGGCAC-GAAAAGTGTCAAGGAACATGCAA-CCGAA-CAGC-CTAGCTTC--CG--CC-A-ACCCGGAGACGGTG--TGT--GCGCGGAAGCCGTGCTG-GAA-C--TAA-AGTC-TAAAACGACTCTCGGCAACGGATATCTCGGCTCTCGCATCGATGAAGAACGTAGCGAAATGCGATACTTGGTGTGAATTGCAGAATCCCGTGAACCATCGAGTCTTTGAA-CGCAAGTT-GCGCCCCAAGCCTTCTGGCCGAGGGCACGTCTGCCTGGGTGTCACAAATCGTCGTCCCCCC--N--NNN-NNNNN-NN--NNN-N--N--NNNNNNNNNNNNNNNNNNNNNNNNNNNNNNNNNN-N-NNNNNNN-NNNNNNNNNNNNNNNNNN-NN-NNNN-NNNNNNNNNNNNNNNNNNNNNNNNNN-NNNNN---NNNN-NNN---------NNNNNNNN-NNNNNNNN-N-NNNNNNN----NNNNNNNN-NNNNNNNNNNNNNNNNNNNNNN
Erucaria_microcarpa_KJ685104                     NNNNNNNN--NN-NNNNNNNNN---NNNNNNNNNNNNNNNNNNNNNNNNN-NNNNN-NNNNNNN--NNNNNNNN-NNNNNNNNNNNNNN--N-N-NNNN---TCCGTGGTTATG-CG-A--GTC--GACCC-C-GTC-CG---GG-----AT----A--------T----C----C--------------------GTC-----TC----GGT-C--GG-------------------A--------------T----C--TCGCGC--AT-AGCTTCCGGATC-TCACAAAACCCCGGCAC-GAGAAGTGTCAAGGAACATGCAA-CTAAA-CAGC-CT-GCTTC--CG--CC-G-TCCCGGAGACGGTG--TAT--GCGCGGAAGCCGTGCTG-GAA-C--TAA-AGTC-TAAAACGACTCTCGGCAACGGATATCTCGGCTCTCGCATCGATGAAGAACGTAGCGAAATGCGATACTTGGTGTGAATTGCAGAATCCCGTGAACCATGGAGTCTTTGAA-CGCAAGTT-GCGCCCCAAGCCTTCTGGCCGAGGGCACGTCTGCCTGGGTGTCACAAATCGTCGTCCCCCC--N--NNN-NNNNN-NN--NNN-N--N--NNNNNNNNNNNNNNNNNNNNNNNNNNNNNNNNNN-N-NNNNNNN-NNNNNNNNNNNNNNNNNN-NN-NNNN-NNNNNNNNNNNNNNNNNNNNNNNNNN-NNNNN---NNNN-NNN---------NNNNNNNN-NNNNNNNN-N-NNNNNNN----NNNNNNNN-NNNNNNNNNNNNNNNNNNNNNN
Erucaria_ollivieri_KJ685105                      NNNNNNNN--NN-NNNNNNNNN---NNNNNNNNNNNNNNNNNNNNNNNNN-NNNNN-NNNNNNN--NNNNNNNN-NNNNNNNNNNNNNN--N-N-NNNN---TCCGTGGTTATG-CG-A--GTG--TACCC-C-AGC-CG---GG-----AT----A--------T----C----T--------------------GTC-----TC----GGT-C--GG-------------------A--------------T----C--TCGCGC--AT-AGCTTCCGGATT-TCACAAAACCACGGCAC-GAAAAGTGTCAAGGAAAATGCAA-CCGAA-CAGC-CTAGCTTC--CG--CC-A-ACCCGGAGACGGTG--TGT--GCGCGGAAGCCGTGCTG-GAA-C--TAA-AGTC-TAAAACGACTCTCGGCAACGGATATCTCGGCTCTCGCATCGATGAAGAACGTAGCGAAATGCGATACTTGGTGTGAATTGCAGAATCCCGTGAACCATCGAGTCTTTGAA-CGCAAGTT-GCGCCCCAAGCCTTCTGGCCGAGGGCACGTCTGCCTGGGTGTCACAAATCGTCGTCCCCCN--N--NNN-NNNNN-NN--NNN-N--N--NNNNNNNNNNNNNNNNNNNNNNNNNNNNNNNNNN-N-NNNNNNN-NNNNNNNNNNNNNNNNNN-NN-NNNN-NNNNNNNNNNNNNNNNNNNNNNNNNN-NNNNN---NNNN-NNN---------NNNNNNNN-NNNNNNNN-N-NNNNNNN----NNNNNNNN-NNNNNNNNNNNNNNNNNNNNNN
Erucaria_pinnata_KJ685106                        NNNNNNNN--NN-NNNNNNNNN---NNNNNNNNNNNNNNNNNNNNNNNNN-NNNNN-NNNNNNN--NNNNNNNN-NNNNNNNNNNNNNN--N-N-NNNN---TCCGTGGTTATG-CG-A--GTG--TACCC-C-GGC-CG---GG-----AT----A--------T----C----T--------------------GTC-----CC----GGT-C--GG-------------------A--------------T----C--TCGCGC--AT-AGCTTCCGGATT-TCACAAAACCCCGGCAC-GAAAAGTGTCAAGGAACATGCAA-CCGAA-CAGC-CTAGCTTC--CG--CC-A-ACCCGGAGACGGTG--TGT--GCGCGGAAGCCGTGCTG-GAA-C--TAA-AGTC-TAAAACGACTCTCGGCAACGGATATCTCGGCTCTCGCATCGATGAAGAACGTAGCGAAATGCGATACTTGGTGTGAATTGCAGAATCCCGTGAACCATCGAGTCTTTGAA-CGCAAGTT-GCGCCCCAAGCCTTCTGGCCGAGGGCACGTCTGCCTGGGTGTCACAAATCGTCGTCCCCCC--N--NNN-NNNNN-NN--NNN-N--N--NNNNNNNNNNNNNNNNNNNNNNNNNNNNNNNNNN-N-NNNNNNN-NNNNNNNNNNNNNNNNNN-NN-NNNN-NNNNNNNNNNNNNNNNNNNNNNNNNN-NNNNN---NNNN-NNN---------NNNNNNNN-NNNNNNNN-N-NNNNNNN----NNNNNNNN-NNNNNNNNNNNNNNNNNNNNNN
Erucaria_hispanica_AY722495                      NNNNNNNN--NN-NNNNNNNNN---NNNNNNNNNNNNNNNNNNNNNACTC-TCGGC-GGGCCGG--TCTCTTAG-TCGATTCCGTGCCC--G-C-CGCT---TCCGTGGTTATG-CG-T--GCT--GTCCC-C-GGC-CA---AG-----AT----T------------------T--------------------ATC-----TC----GGT-TGATG-------------------GA-------------T----C--GTGCGC--AT-AGCTTCCGGATT-TCACAAAACCCCGGCAC-GAGAAGTGTCAAGGAACATGCAA-CCGAA-CAGC-CT-GCTTT--CG--CC-G-ACCCGGAGACGGTG--CTC--GTGCGGAAGCTGCGCTG-CGA-T--TAA-AGTC-TAAAACGACTCTCGGCAACGGATATCTCGGCTCTCGCATCGATGAAGAACGTAGCGAAATGCGATACTTGGTGTGAATTGCAGAATCCCGTGAACCATCGAGTCTTTGAA-CGCAAGTT-GCGCCCCAAGCCTTCTGGCCGAGGGCACGTCTGCCTGGGTGTCACAAATCGTCGTCCCCCC--A--TCC-TCTCG-AG--GAT-G--T--TGGACGGAAGCTGGTCTCCCGTGTGTTACCGCAC-G-CGGTTGG-CCAAAATCCGAGCAAAAG-AT-GCCA-GGAGCGTCTCGACATGCGGTGGTGAA-TTCAA---ACCT-CGT---------CATTTTGT-CGGTCGCT-C-CGGTTGA----AAAGCTCT-CGATTNNNNNNNNNNNNNNNNN
Erucastrum_cardaminoides_KJ685100                NNNNNNNN--NN-NNNNNNNNN---NNNNNNNNNNNNNNNNNNNNNNNNN-NNNNN-NNNNNNN--NNNNNNNN-NNNNNNNNNNNNNN--N-N-NNNN---TCCGTGGTTATG-CG-T--TTC--GTCTC-A-GAT-CA---TG-----AC----T--------T----C----A--------------------GTC-----TT----GAA-C--TG-------------------A--------------T----C--GTGCGC--AT-AGCTTCCGGATA-TCACAAAACCCCGGCAC-GAAAANNGNNNAGGAAAATGCAA-CTTAA-CAGC-CT-GCTTT--TG--CC-A-ACCCGGAGACGGTG--TTT--GTTTGGAAGCAGTGCTG-GAA-T-GTAA-AGTC-TAAAACGACTCTCGGCAACGGATATCTCGGCTCTCGCATCGATGAAGAACGTAGCGAAATGCGATACTTGGTGTGAATTGCAGAATCCCGTGAACCATCGAGTCTTTGAA-CGCAAGTT-GCGCCCCAAGCCTTCTGGCCGAGGGCACGTCTGCCTGGGTGTCACAAATCGTCGTCCCCCC--N--NNN-NNNNN-NN--NNN-N--N--NNNNNNNNNNNNNNNNNNNNNNNNNNNNNNNNNN-N-NNNNNNN-NNNNNNNNNNNNNNNNNN-NN-NNNN-NNNNNNNNNNNNNNNNNNNNNNNNNN-NNNNN---NNNN-NNN---------NNNNNNNN-NNNNNNNN-N-NNNNNNN----NNNNNNNN-NNNNNNNNNNNNNNNNNNNNNN
Erucastrum_elatum_KJ685101                       NNNNNNNN--NN-NNNNNNNNN---NNNNNNNNNNNNNNNNNNNNNNNNN-NNNNN-NNNNNNN--NNNNNNNN-NNNNNNNNNNNNNN--N-N-NNNN---TCCGTGGTTGTG-CG-T--TCC--GTCCC-C-GGC-CA---AG-----AT----T--------T----T----T--------------------GTC-----TT----GGT-T--GG-------------------T--------------T----C--GTGCGC--AT-AGCTTCCGGATT-TCACCAAACCCCGGCAC-GAAAAGTGTCAAGGAACATGCAA-TTAAA-CAGC-CT-GCGTT--TG--CC-A-ACCCGGAGACGGTG--TTT--GTGCGGAAGTTGTGCTG-CAA-T-TTAA-AGTC-TAAAACGACTCTCGGCAACGGATATCTCGGCTCTCGCATCGATGAAGAACGTAGCGAAATGCGATACTTGGTGTGAATTGCAGAATCCCGTGAACCATCGAGTCTTTGAA-CGCAAGTT-GCGCCCCAAGCCTTCTGGCCGAGGGCACGTCTGCCTGGGTGTCACAAATCGTCGTCCCCCC--N--NNN-NNNNN-NN--NNN-N--N--NNNNNNNNNNNNNNNNNNNNNNNNNNNNNNNNNN-N-NNNNNNN-NNNNNNNNNNNNNNNNNN-NN-NNNN-NNNNNNNNNNNNNNNNNNNNNNNNNN-NNNNN---NNNN-NNN---------NNNNNNNN-NNNNNNNN-N-NNNNNNN----NNNNNNNN-NNNNNNNNNNNNNNNNNNNNNN
Erucastrum_abyssinicum_AF531614                  NNNNNNNN--NN-NNNNNNNNN---NNNNNNNNNNNNNNNNNNNNNACTC-TCGAT-GGGCCGG--TTTCTTAG-CTGATACCGTGCCT-TT-C-CGAT---TCCGTGGTTATG-TG-T--TCC--GTTCC-T-TGT-CA---AG-----AC----T--------T----T----A--------------------GTC-----TC----GGT-C--GG-------------------G--------------T----C--GTGCGC--AT-ATCTTCCGGATT-TCACCAAACCCCGGCAC-GAAAAGTGTCAAGGATCATGCAA-CTAAAACAGT-CT-GCTTT--CA--CC-A-ACCCGGAGACGGTG--CTT--GATTGGAAGCAGTACTG-GAA-T-GTAA-AGTC-TAAAACGACTCTCGGCAACGGATATCTCGGCTCTCGCATCGATGAAGAACGTAGCGAAATGCGATACTTGGTGTGAATTGCAGAATCCCGTGAACCATCGAGTCTTTGAA-CGCAAGTT-GCGCCCCAAGCCTTCTGGCCGAGGGCACGTCTGCCTGGGTGTCACAAATCGTCGTCCCCCC--T--TCC-TCTCG-AG--GAT-A--T--GGGACGGAAGCTGGTCTCCCGTGTGTTACCGCAC-G-C-GTTGG-TCAAAATCCGAGCTAAGG-AC-GCCA-GGATCGTCTTGACATGCGGTGGTGTA-TTCAT----CCT-CGT---------AATATCGT-TGGTCAAT-C-CGGTCCA----AAAGCTCT-CGA-TGNNNNNNNNNNNNNNNN
Erucastrum_austroafricanum_AF531606              NNNNNNNN--NN-NNNNNNNNN---NNNNNNNNNNNNNNNNNNNNNACTC-TCGGT-TGGCCGG--TTTCTTAG-CTGATACCGTGCCT-TT-C-CGAT---TCCGTGGTTATG-TG-T--TCC--GTTTC-T-GGT-CA---AG-----AC----T--------T----T----A--------------------GTC-----TC----GGT-T--GG-------------------A--------------T----C--GTGCGC--AT-AGCTTCCGGATT-TCACCAAACCCCGGCAC-GAAAAGTGTCAAGGATCATGCAA-CCAAT-CCGT-CT-GCTTT--CA--CC-A-ACCCGGAGACGGTG--CTT--GATTGGAAGCAGTACTG-GAA-T-GTAA-AGTC-TAAAACGACTCTCGGCAACGGATATCTCGGCTCTCGCATCGATGAAGAACGTAGCGAAATGCGATACTTGGTGTGAATTGCAGAATCCCGTGAACCATCGAGTCTTTGAA-CGCAAGTT-GCGCCCCAAGCCTTCTGGCCGAGGGCACGTCTGCCTGGGTGTCACAAATCGTCGTCCCCCC--T--TCC-TCTCG-AG--GAT-A--T--GGGACGGAAGCTGGTCTCCCGTGTGTTACCGCAC-G-CGGTTGG-CAAAAATCCGAGCTAAGG-AC-GCCA-GGATCGTCTTGACATGCGGTGGTGTA-TTCAT----CCT-CGT---------AATATCGT-TGGTCAAT-C-CGGTCCA----AAAGCTCT-CGA-TGNNNNNNNNNNNNNNNN
Erucastrum_brevirostre_AY722461                  NNNNNNNN--NN-NNNNNNNNN---NNNNNNNNNNNNNNNNNNNNNACTC-TCGAT-AGGTCGG--T-TCTTAG-CTGATTCCGTGCCT--A-T-CGAT---TCCGTGGTTATG-CG-T--TCC--ATCCC-A-AAT-CA---AG-----AC----T--------T----C----G--------------------TTC-----AT----GAA-A--TG-------------------G-T------------T----C--GTGCGC--AT-AGCTTCCGGATA-TCACAAAACCCCGGCAC-GAAAAGTGTCAAGGATCATGCAA-CTAAA-CAGT-CT-GCTTT--CG--CTAA-ACCCGGAGACGGTG--TTT--GTTCGGAAGCAGTTCTG-CAA-T-GTAA-AGTC-TAAAACGACTCTCGGCAACGGATATCTCGGCTCTCGCATCGATGAAGAACGTAGCGAAATGCGATACTTGGTGTGAATTGCAGAATCCCGTGAACCATCGAGTCTTTGAA-CGCAAGTT-GCGCCCCAAGCCTTCTGGCCGAGGGCACGTCTGCCTGGGTGTCACAAATCGTCGTCCCCCC--A--TCC-TCTCG-AG--GAT-A--T--GGGACGGAAGCTGGTCTCCCGTGTGTTACCGCAC-G-CGGCTGG--CAAAATCCGAGCTAAGG-AC-GTAT-GGAGCGTCTCGACAAGCGGTGGTGAA-TTCAA---ACCT-CGT---------CATTTCGT-CGGTCGTT-C-CAGTCCA----AAAGCTTT-CGA-TGNNNNNNNNNNNNNNNN
Erucastrum_canariense_AY722462                   NNNNNNNN--NN-NNNNNNNNN---NNNNNNNNNNNNNNNNNNNNNACTC-CCGGT-G-GCTGG--TCTCTTAA-CCGATTCCATGACT--T-C-CGGT---TCCGTGGTTATG-TG-T--TCC--GTCCC-G-GGT-TA---AG-----AC----T--------T----C----A----------------CCGAGTC-----TC----GGC-T--GG-------------------G--------------T----C--GTGCAC--AT-AGCTTCCGGATT-TAACCAAACCCCGGCAC-GAAAAGTGTCAAGGAACATACAA-CTAAA-CAGT-TT-GCTTT--CA--CC-A-ACCCGGAGACGGTG--TTT--GTTCGGAAGCAGTGCTG-CAA-T-GTAA-AGTC-TAAAACGACTCTCGGCAACGGATATCTCGGCTCTCGCATCGATGAAGAACGTAGCGAAATGCGATACTTGGTGTGAATTGCAGAATCCCGTGAACCATCGAGTCTTTGAA-CGCAAGTT-GCGCCCCAAGCCTTCTGGCCGAGGGCACGTCTGCCTGGGTGTCACAAATCGTCGTCCCCCC--A--TCC-TCTCG-AG--GAT-A--T--CGGACGGAAGCTGGTCTCCCGTGTGTTACCGCAC-A-CGGTTGG-CCAAAATCCGAGCTAAGG-AT-GCCA-GGAGCGTCTCGACATGCGGTGGTGAA-TTCAA-TCTCCT-CGT---------GATACAGT-CGGTCGAT-C-CGGTCCA----AAAGCTCT-TGA-TGNNNNNNNNNNNNNNNN
Erucastrum_gallicum_DQ249831                     TACCCTG---GA-AACAGAACG---ACCCGAGAACATTGAAACATTACTC-TCGGT-GGGCCGT--TGTCTTAG-CTGACTCTGTGCCT--A-C-CAAT---TCCGTGGTTATG-TG-T--TTC--GTCCC-A-GGT-CA---AG-----AC----T--------T----C----A--------------------GTC-----TT----GCT-T--GG-------------------G--------------G----C--GTGCTC--AT-AGCTTCCGGATA-TCACCAAACCCCGGCAC-GAAAAGTGTCAAGGAACAAGCAA-CTAAA-CAGT-CT-GCTTT--CA--CC-A-ACCCGGAGACGGTG--TTT--GACTGGAAGCATTTCTG-CAA-T-GTAA-AGTC-TAAAACGACTCTCGGCAACGGATATCTCGGCTCTCGCATCGATGAAGAACGTAGCGAAATGCGATACTTGGTGTGAATTGCAGAATCCCGTGAACCATCGAGTCTTTGAA-CGCAAGTT-GCGCCCCAAGCCTTCTGGCCGAGGGCACGTCTGCCTGGGTGTCACAAATCGTCGTCCCCCC--T--TAC-TCTCG-AG--GAT-A--T--GGGACGGAAGCTGGTCTCCCGGGTGTTACCGCAC-G-CGGTTGG-CCAAAATCCGAGCTAAGG-AC-GCCA-GGAGTGTCCTGACATGCGGTGGTGAA-TTCAA----CCT-CGT---------CATATCGT-CGGTCATT-C-CGGTCCA----AAAGCTCT-TGA-TGACCCAAAGTTCTCAAC
Erucastrum_griquense_AF531607                    NNNNNNNN--NN-NNNNNNNNN---NNNNNNNNNNNNNNNNNNNNNACTC-TCGGT-TGGCCGG--TTTCTTAG-CTGATACCGTGCCT-TT-C-CGAT---TCCGTGGTTATG-TG-T--TCC--GTTCC-T-GGT-CA---AG-----AC----T--------T----T----A--------------------GTC-----TC----GGT-T--GG-------------------G--------------T----C--GTGCAC--AT-AGCTTCCGGATT-TCACCAAACCCCGGCAC-GAAAAGTGTCAAGGATCATGCAA-CTAAA-CAGT-CT-GCTTT--CA--CC-A-ACCCGGAGACGGTG--CTT--GATTGGAAGCAGTACTG-GAA-T-GTAA-AGTC-TAAAACGACTCTCGGCAACGGATATCTCGGCTCTCGCATCGATGAAGAACGTAGCGAAATGCGATACTTGGTGTGAATTGCAGAATCCCGTGAACCATCGAGTTTTTGAA-CGCAAGTT-GCGCCCCAAGCCTTCTGGCCGAGGGCACGTCTGCCTGGGTGTCACAAATCGTCGTCCCCCC--T--TCC-TCTCG-AG--GAT-A--T--GGGACGGAAGCTGGTCTCCCGTGTGTTACCGCAC-G-CGGTTGG-CCAAAATCCGAGCAAAGG-AC-GCCA-GGATCGTCTTGACATGCGGTGGTGTA-TTCAT----CCT-CGT---------AATATCGT-TGGTCAAT-C-CGGTCCA----AAGGCTCT-CGA-TGNNNNNNNNNNNNNNNN
Erucastrum_littoreum_AY722463                    NNNNNNNN--NN-NNNNNNNNN---NNNNNNNNNNNNNNNNNNNNNACTC-TCGGT-GGGCTGG--TCTCTTAG-CTGATTCCATGCCT--G-C-CAAA---TCCGTGGTTATG-TG-T--TCC--GACCT-T-GAT-CA---AG-----GC----T--------T----C----A--------------------GTC-----TC----GGC-T--GG-------------------G--------------T----C--GTGCAC--AT-AGCTTCCGGATA-TCACCAAACCCCGGCAC-GAAAAGTGTCAAGGAACATACAA-CTAAA-AAGT-CT-GCTCT--CA--AC-G-ACCCGGAGACGGTG--TTT--GTTTGGAAGCAGTGCTG-CAA-T-GTAA-AGTC-TAAAACGACTCTCGGCAACGGATATCTCGGCTCTCGCATCGATGAAGAACGTAGCGAAATGCGATACTTGGTGTGAATTGCAGAATCCCGTGAACCATCGAGTCTTTGAA-CGCAAGTT-GCGCCCCAAGCCTTCTGGCCGAGGGCACGTCTGCCTGGGTGTCACAAATCGTCGTCCCCCC--A--TCC-TCTCG-AG--GAT-A--T--TGGACGGAAGCTGGTCTCCCGTGTGTTACCGCAC-G-CGGTTGA-CCAAAATCCGAGCTAAGG-AT-GCCA-GGTGCGTCTCGACATGCGGTGGTGAA-TTAAA-TCTCCT-CGT---------CATATAGT-CGGTCGTT-C-CGGTCCA----AAAGCTTT-TGA-TGNNNNNNNNNNNNNNNN
Erucastrum_meruense_AF531646                     NNNNNNNN--NN-NNNNNNNNN---NNNNNNNNNNNNNNNNNNNNNACTC-TCGGT-TGGCCGG--TTTCTTAG-CTGATACCGTGCCT-TT-C-CGAT---TCCGTGGTTATG-TG-T--TCC--GTTCC-T-GGT-CA---AG-----AC----T--------T----T----A--------------------GTC-----TC----GGT-T--GG-------------------G--------------T----C--GTGCGC--AT-AGCTTCCGGATT-TCACCAAACCCCGGCAC-GAAAAGTGTCAAGGATCATGCAA-CTAAA-CAGT-CT-GCTTT--CA--CC-A-ACCCGGAGACGGTG--CTT--GATTGGAAGCAGTACTG-GAA-T-GTAA-AGTC-TAAAACGACTCTCGGCAACGGATATCTCGGCTCTCGCATCGATGAAGAACGTAGCGAAATGCGATACTTGGTGTGAATTGCAGAATCCCGTGAACCATCGAGTTTTTGAA-CGCAAGTTGGCGCCCCAAGCCTTCTGGCCGAGGGCACGTCTGCCTGGGTGTCACAAATCGTCGTCCCCCC--T--TCC-TCTCG-AG--GAT-A--T--GGGACGGAAGCTGGTCTCCCGTGTGTTACCGCAC-G-CGGTTGG-CCAAAATCCGAGCAAAGG-AC-GCCA-GGATCGTCTTGACATGCGGTGGTGTA-TTCAT----CCT-CGT---------AATATCGT-TGGTCAAT-C-CGGTCCA----AAGGCTCT-CGA-TGNNNNNNNNNNNNNNNN
Erucastrum_nasturtiifolium_AY722464              NNNNNNNN--NN-NNNNNNNNN---NNNNNNNNNNNNNNNNNNNNNACTC-TCGGT-GGGCCGG--TTTCTTAG-CTGATTCTGTGCCT-TA-C-CGAT---TCCGTGGTTATG-TG-T--TCC--GTTCC-T-TGT-CA---AG-----AC----T--------CT---T----A--------------------GTC-----TT----GAT-T--TG-------------------G--------------T----C--GTGCGC--AT-AGCTTCCGGATT-TCACCAAACCACGGCAC-GAAAAGTGTCAAGGATCATGCAA-CTAAA-CAGT-CT-ACTTT--CA--CCAA-ACCCGGAGACGGTG--CTT-GGATTGGAAGTAGTACTG-CAG-T-GTTA-AGTC-TAAAACGACTCTCGGCAACGGATATCTCGGCTCTCGCATCGATGAAGAACGTAGCGAAATGCGATACTTGGTGTGAATTGCAGAATCCCGTGAACCATCGAGTCTTTGAA-CGCAAGTT-GCGCCCCAAGCCTTCTGGCCGAGGGCACGTCTGCCTGGGTGTCACAAATCGTCGTCCCCCC--T--TCC-TCTAG-AG--GAA-A--T--GGGACGGAAGCTGGTCTCCCGTGTGTTACCGCAC-G-CGGTTGG-CCAAAATCCGAGCTAAGG-AC-GCCA-GGATCGTCTTGACATGCGGTGGTGTA-TTCAT----CCT-CGT---------AATATCGT-TGGTCAAT-C-CGGTCCA----AAAGCTCT-CGA-TGNNNNNNNNNNNNNNNN
Erucastrum_strigosum_AY722465                    NNNNNNNN--NN-NNNNNNNNN---NNNNNNNNNNNNNNNNNNNNNACTC-TCGGT-TGGCTGG--TTTCTTAG-CTGATACCGTGCCT-TT-C-CGAT---TCCGTGGTTATG-TG-T--TCC--GTTTC-T-GGT-CA---AG-----AC----T--------T----T----A--------------------GTC-----TC----GGT-T--GG-------------------G--------------T----C--GTGCAC--AT-AGCTTCCGGATT-TCACCAAACCCCGGCAC-GAAAAGTGTCAAGGATCATGCAA-CTAAT-CCGT-CT-GCTTT--CA--CC-A-ACCCGGAGACGGTG--CTT--GATAGGAAGCAGTACTG-GAA-T-GTAA-AGTC-TAAAACGACTCTCGGCAACGGATATCTCGGCTCTCGCATCGATGAAGAACGTAGCGAAATGCGATACTTGGTGTGAATTGCAGAATCCCGTGAACCATCGAGTCTTTGAA-CGCAAGTT-GCGCCCCAAGCCTTCTGGCCGAGGGCACGTCTGCCTGGGTGTCACAAATCGTCGTCCCCCC--T--TCC-TCTTG-AG--GAT-A--T--GGGACGGAAGCTGGTCTCCCGTGTGTTACCGCAC-G-C-GTTGG-CAAAAATCCGAGCTAAGG-AC-GCCA-GGATCGTCTTGACATGCGGTGGTGTA-TTCAT----CCT-CGT---------AATATCGT-TGGTCAAT-C-CGGTCCA----AAAGCTCT-CGA-TGNNNNNNNNNNNNNNNN
Erucastrum_supinum_AF531605                      NNNNNNNN--NN-NNNNNNNNN---NNNNNNNNNNNNNNNNNNNNNACTC-TCGGT-GGGCCGT--TGTCTTAG-CTGACTCTGTGCCT--A-C-CAAT---TCCGTGGTTATG-TG-T--TTC--GTCCC-A-GGT-CA---AG-----AC----T--------T----C----A--------------------GTC-----TT----GCT-T--GG-------------------G--------------G----C--GTGCTC--AT-AGCTTCCGGATA-TCACCAAACCCCGGCAC-GAAAAGTGTCAAGGAACAAGCAA-CTAAA-CAGT-CT-GCTTT--CA--CC-A-ACCCGGAGACGGTG--TTT--GACTGGAAGCAGTACTG-CAA-T-GTAA-AGTC-TAAAACGACTCTCGGCAACGGATATCTCGGCTCTCGCATCGATGAAGAACGTAGCGAAATGCGATACTTGGTGTGAATTGCAGAATCCCGTGAACCATCGAGTCTTTGAA-CGCAAGTT-GCGCCCCAAGCCTTCTGGCCGAGGGCACGTCTGCCTGGGTGTCACAAATCGTCGTCCCCC---T--TAC-TCTCA-AG--GAT-A--T--GGGACGGAAGCTGGTCTCCCGTGTGTTACCGCAC-G-CGGTTGG-CCAAAATCCGAGCTAAGG-AC-GCCA-GGAGTGTCCTGACATGCGGTGGTGAA-TTCAA----CCT-CGT---------CATATCGT-CGGTCATT-C-CGGTCCA----AAAGCTCT-TGA-TGNNNNNNNNNNNNNNNN
Erucastrum_varium_AY722466                       NNNNNNNN--NN-NNNNNNNNN---NNNNNNNNNNNNNNNNNNNNNACTC-TCGGT-GGGCCGG--T-TCTTAA-TTGTMTCCGTGCCT--A-C-CGAT---TCCGTGGTTATG-CG-T--TCC--GTCCC-A-GAT-CA---TG-----AC----T--------T----C----T--------------------GTC-----TC----GAA-C--TG-------------------A--------------T----C--GTGCGC--AT-AGCTTCCGGATA-TCACAAAACCCCG-CAC-GAAAAGTGTCAAGGAAAATGCAA-CTAAA-CAGT-CT-GCTTT--CA--CC-A-ACCCGGAGACGGTG--TTT--GTAAGGAAGCAGTGCTG-CAA-T-GTAA-AGTC-TAAAACGACTCTCGGCAACGGATATCTCGGCTCTCGCATCGATGAAGAACGTAGCGAAATGCGATACTTGGTGTGAATTGCAGAATCCCGTGAACCATCGAGTCTTTGAA-CGCAAGTT-GCGCCCCAAGCCTTCTGGCCGAGGGCACGTCTGCCTGGGTGTCACAAATCGTCGTCCCCCC--A--TCC-TCTTG-AG--GAT-A--T--GGGACGGAAGCTGGTCTCCCGTGTGTTACCGCAC-G-CGGTTGGGTCAAAATCCGAGCTAAGG-AT-GCAA-GGAGCGTCTCGACATGCGGTGGTGAA-TTCAA---ACCT-CGT---------CATATTGK-GGGTCGTT-T-TGGTC-A----AAAGCTTT-TGA-TGNNNNNNNNNNNNNNNN
Erucastrum_virgatum_AY722467                     NNNNNNNN--NN-NNNNNNNNN---NNNNNNNNNNNNNNNNNNNNNACTC-TCGGT-GGGCCGG--T-TCTTAA-CTGATTCTGTGCCT--A-C-CGAT---TCCGTGGTTATG-CG-T--TTC--GTCTC-A-GAT-CA---TG-----AC----T--------T----C----A--------------------GTC-----TT----GAA-C--TG-------------------A--------------T----C--GTGCGC--AT-AGCTTCCGGATA-TCACAAAACCCCGGCAC-GAAAAGTGTCAAGGAAAATGCAA-CTTAA-CAGC-CT-GCTTT--TG--CC-A-ACCCGGAGACGGTG--TTT--GTTTGGAAGCAGTGCTG-GAA-T-GTAA-AGTC-TAAAACGACTCTCGGCAACGGATATCTCGGCTCTCGCATCGATGAAGAACGTAGCGAAATGCGATACTTGGTGTGAATTGCAGAATCCCGTGAACCATCGAGTCTTTGAA-CGCAAGTT-GCGCCCCAAGCCTTCTGGCCGAGGGCACGTCTGCCTGGGTGTCACAAATCGTCGTCCCCCC--A--TCC-TCTCA-AG--GAA-A--T--GGGACGGAAGCTGGTCTCCCGTGTGTTACCGCAC-G-C-GTTGG-CCAAAATCCGAGCTAAGG-AC-GCAA-GGAGCGTCTCGACATGCGGTGGTGAA-TTCAA---ACCT-CGT---------CATACCGT-CGGTCGTT-C-CGGTCCA----AAAGCTTT-TGA-TGNNNNNNNNNNNNNNNN
Eruca_vesicaria_sativa_AY254536                  TACCCTG---GA-AACAGAACG---ACCCGAGAACGATGAAACATCACTC-TCGGT-GGGCCGG--TCTCTTAG-TTGATTCCGTGCCT--G-C-CGAT---TCCGTGGTTGTG-CG-T--TCC--GTCCC-C-GGC-CA---AG-----AT----T--------T----T----T--------------------GTC-----TT----GGT-T--GG-------------------T--------------T----C--GTGCGC--AT-AGCTTCCGGATT-TCACCAAACCCCGGCAC-GAAAAGTGTCAAGGAACATGCAA-TTAAA-CAGC-CT-GCGTT--TG--CC-A-ACCCGGAGACGGTG--TTT--GTGCAGAAGTTGTGCTG-CAA-T-TTAA-AGTC-TAAAACGACTCTCGGCAACGGATATCTCGGCTCTCGCATCGATGAAGAACGTAGCGAAATGCGATACTTGGTGTGAATTGCAGAATCCCGTGAACCATCGAGTCTTTGAA-CGCAAGTT-GCGCCCCAAGCCTTCTGGCCGAGGGCACGTCTGCCTGGGTGTCACAAATCGTCGTCCCCCC--A--TCC-TCTCG-AG--GAT-A--A--GGGACGGAAGCTGGTCTCCCGTGTGTTACCGCAC-G-CGGTTGG-CCAAAATCCGAGCAAAGG-AC-GCCT-GGAGTGTCTCGACATGCGGTGGTGAA-TTCAA---AACT-CGT---------CATACTGT-CGATCATT-C-CGGTCCA----AAAGCTCT-CGA-TGACCCAAAGTCCTCAAC
Euzomodendron_bourgeanum_AF263385                AATCCTGT--AA-AACAGAACA---ACCCGAGAACGACGAATCATCACTC-CCGGCGGGGACGG--TTTCTCAA-CGGATCCCTTTCCC--G-C-CGGT---TCCGTGGTCATG-AT-C--AAC--GATCC-G-GCC--G---AG-----AT----T--------C----C----G--------------------GTC-----TT----GGT-T--GG-------------------G--------------T----C--GTGCGCGCAT-GGCTTCCGGTCT-TCACAAAACCACGGCAC-GAAAAGTGTCAAGGAACATCAAA-CAAAA-AGGA-CC-GCGTCTGCG--AG-G-ACCCGGAGACGGTG--TTC--TCGCGGGAGCTGCGCCT-TGA-T-CTAA-AGTC-TAAAACGACTCTCGGCAACGGATATCTCGGCTCTCGCATCGATGAAGAACGTAGCGAAATGCGATACTTGGTGTGAATTGCAGAATCCCGTGAACCATCGAGTCTTTGAA-CGCAAGTT-GCGCCCCAAGCCTTCTGGCCGAGGGCACGTCTGCCTGGGTGTCACAAATCGTCGTCCCCCA--A--TCC-TTCCT-AG--GAT-A--C--GGGACGGAAGCTGGTCTCCCGTGTGTTACCGCAC-G-CGGTTGG-CCAAAATCCGAGCCAAGG-AC-GCTC-CGGGCGTTCCGACATGCGGTGGTGAA-TCATG---TTCT-CGT---------CATATTGT-CGGTCGTC-C-GTGTCCG----GAAGCTCC-CGA-TGACCCCGAGTCCTCAAC
Fezia_pterocarpa_GQ424536                        NNNNNTG---GA-AACAGAACG---ACCCGAGAACTTTGAAACATCACTC-TCGGC-GGGCCGG--TTTCTTAGCTTGATTCTG-GTCTC-G-T-CGAT---TCTGTGGTTATG-TG-T--CTT--GTTCC-C-AGT-TA---AG-----AG----T--------T----A----A--------------------GTC-----TT----TGT-T--GG-------------------G--------------T----C-TTTACGC--AT-AGCTTCCGGATT-TCACAAAACCCCGGCAC-GAGAAGTGTCAAGGAACATGCAA-CTAAA-CAGC-CT-GCTTT--CG--CC-A-ACTCGGAGACGGTG--CTT--GTGTGAAAGTCGTGCTG-CAA-T-ATAA-AGTC-TAAAACGACTCTCGGCAACGGATATCTCGGCTCTCGCATCGATGAAGAACGTAGCGAAATGCGATACTTGGTGTGAATTGCAGAATCCCGTGAACCATCGAGTCTTTGAA-CGCAAGTT-GCGCCCCAAGCCTTTTGGCCGAGGGCACGTCTGCCTGGGTGTCACAAATCGTCGTCCCC----A--TCC-TATCG-AT--GAGGA--T--TGGACGGAAGTTGGTCTCCCGTGTGTTACCGCAC-G-CGGTTGT-CCAAAATYTGAGCTAAGG-AC-GCTA-GGAGCGTTCCGACATGCGGTGGTGAA-TTCAA---GCCT-CTT---------CATATCGT-CGGTCGAT-C-TGGTCTA----CAAGCTCT-AGA-TGACCCAAAGTCCTCAAC
Foleyola_billotii_GQ497866                       NNNNNNNN--NN-NNNNNNNNN---NNNNNNNNNNNNNNNNNNNNNNCTC-CCGGC-GGGCATG--TCTCTTAG-CCGAT-CTGTGCCT--G-C-CGGT---TCCGTGGTTATG-CG-T--GCC--GTCCA-T-GTCTTG---AG-----GC----C--------T----T----T--------------------GTC-----TC----GAT-C--TG-------------------G--------------C----C--GTCCGC--GT-AGCTTCCGGATT-TCACAAAACCCCGGCAC-GAAAAGTGTCAAGGAAAACGCAA-CTAAA-CAGC-CT-GCTTT--CG--C--A-TCCCGGAGACGGTG--TTT--GTGCGGAAGCTGTGCTG-CGA-T-AGAA-AGTC-TAAAACGACTCTCGGCAACGGATATCTCGGCTCTCGCATCGATGAAGAACGTAGCGAAATGCGATACTTGGTGTGAATTGCAGAATCCCGTGAACCATCGAGTCTTTGAA-CGCAAGTT-GCGCCCCAAGCCTTCTGGCCGAGGGCACGTCTGCCTGGGTGTCACAAATCGTCGTCCCCCC--A--TCC-TCTCG-AG--GAT-A-----TGGACGGAAGCTGGTCTCCCGTGTGTTACCGCAC-G-CGGTTGG-CCGAAATCCGAGCCAAGG-AT-GCCA-TGAGCGTCTTGACATGCGGTGGTGAA-TTAAA---AACT-CGT---------CATACTGT-CG-TCGCT-C-TGGTCCG----AA-GCTCT-CNN-NNNNNNNNNNNNNNNNNN
Fortuynia_garcini_AF263398                       TACCCTG---GA-AACAGAACA---ACCCGAGAACGATGAAACACCACTC-TCGGT-GGGCACG--TCTCTTAG-CTGATTCTGTGCCT--G-C-CGAT---TCCGTGGTTATG-CG-T--GCC--GTC---------CA---TG-----TC----T--GAGGCAT----T----T--------------------GTC-----TC----GAT-C--TG-------------------G--------------T----C--GTCCGC--AT-AGCTTCCGGATA-TCACAAAACCCCGGCAC-GAAAAGTGTCAAGGAAAATGCAA-CTAAA-CAGC-CT-GGTTT--CG--C--A-TCCCGGAGACGGTG--TTT--GTGCGGAAGCTGTGCTG-TGA-T-AGAA-AGTC-TAAAACGACTCTCGGCAACGGATATCTCGGCTCTCGCATCGATGAAGAACGTAGCGAAATGCGATACTTGGTGTGAATTGCAGAATCCCGTGAACCATCGAGTCTTTGAA-CGCAAGTT-GCGCCCCAAGCCTTCTGGCCGAGGGCACGTCTGCCTGGGTGTCACAAATCGTCGTCCCCCC--A--TCC-TCTCG-AG--GAT-A--T--GG-ACGGAAGCTGGTCTCCCGTGTGTTACCGCAC-G-CGGTTGG-CCGAAATCCGAGCCAAGG-AT-GCCA-TGAGCGTCTTGACATGCGGTGGTGAA-TTAAA---AACT-CGT---------CATACTGT-C-GTCGCT-C-TGGTCCG----AAAGCTCT-TGA-TGACCCGAAGTCCTCAAC
Guiraoa_arvensis_AY722468                        NNNNNNNN--NN-NNNNNNNNN---NNNNNNNNNNNNNNNNNNNNNACTC-TCGGT-AGGCCGG--TTTCGTAA-CTGTTTCTGTGCCT--G-C-CGAT---TCCGTGGTTATG-TG-T--TCC--GTCCC-C-GGT-CA---AG-----AC----T--------T----C----A--------------------GTC-----TC----GGT-C--GG-------------------A--------------T----C--GTGCGC--AT-AGCTTCCGGATT-TCACCAAACCCCGGCAC-GAAAAGTGTCAAGGAACATGCAA-CTAAA-CAGT-CT-GCTTT--CG--TC-A-ACCCGGAGACGGTG--TTT--GTTCGGAAGCAGTGCTG-CAA-T-GTAA-AGTC-TAAAACGACTCTCGGCAACGGATATCTCGGCTCTCGCATCGATGAAGAACGTAGCGAAATGCGATACTTGGTGTGAATTGCAGAATCCCGTGAACCATCGAGTCTTTGAA-CGCAAGTT-GCGCCCCAAGCCTTCTGGCCGAGGGCACGTCTGCCTGGGTGTCACAAATCGTCGTCCCCCC--A--TCC-TCTAG-AG--GAT-A--T--GGGACGGAAGCTGGTCTCCCGTGTGTTACCGCAC-G-CGGTTGG-CCAAAATCCGAGCTAAGG-AT-GCCA-GGAGCGTCTCGACATGCGGTGGTGAA-TTCAA-TCTCCT-CGT---------TATAAAGT-CGATCGTT-C-CGGTCCA----AAAGCTCT-CGA-TGNNNNNNNNNNNNNNNN
Hemicrambe_fruticulosa_AF039984_AF040027         TATCCTG---GA-AACAGAACA---ACCCGNGAACGTTGAAACATCACTC-TCGGT-GGGCCGG-TNNTCTTTG-CTGATTCCGTGCCT--G-C-CGAT---TCCGTGGTTNTG-CG-T--CAT--GTTCC-C-AGC-CA---AT-----AC----T--------T----C----A--------------------GTC-----TT----GGT-T--GG-------------------G--------------T----C--GTGCGC--AT-TGCTTCCGGATN-TCACCAAACCCCGGCAC-AACAAGTGTCAAGGAACATTCAA-CTAGG-TAGC-CT-NGTT---CG--CC-A-ACCCGGAGACGGTG--TTT--GTGCGGAAGCTGTGCTG-CAA-T-GTAA-AGTC-TNNNNNNNNNNNNNNNNNNNNNNNNNNNNNNNNNNNNNNNNNNNNNNNNNNNNNNNNNNNNNNNNNNNNNNNNNNNNNNNNNNNNNNNNNNNNNNNNNNNNNNNNNNNNN-NNNNNNNN-NNNNNNNNNNNNNNNNNNNNNNNNNNNNNNNNNNNNNNNNNNNNNNNATCGTCGTCCCCCC--A--TCC-TCTCG-AG--GAT-A--C--GGGACGGAAGCTGGTCTCCCGTGTGTTACCGCAC-G-CGGTTGG-CCAAAATCCGAGCTAAGGAAC-GCAA-GGAGCGTCTCGACATGCGGTGGTGAA-TTCTA---ACCT-CGT---------CATATTGT-CGGTCGTT-C-CGGTTCA----AAAGCTCT-TGA-TGACCCAAAGTCCTCAAC
Henophyton_deserti_GQ424537                      NNNNNTG---TA-AACAGAACA---ACCCGAGAACGTTGAAACATCACTC-CCGGT-GGGCCGG--TTTCTTAG-CTGATTCTGTGCTT--A-C-CGTT---TCCGTGGTTATG-CG-T--TT---GTGCC-T-AAC-CA---AG-----AT----T--------C----T----G--------------------GTC-----TC----GGT-T--AG----------------------------------T----T--GTGCGC--AT-AGCTTCCGGATT-TCACAAAACCCCGGCAC-GAAAAGTGTCAAGGAACATGCAA-CATAA-CAGT-CT-GCCTT--TG--CC-A-ACCCGGAGACGGTG--TTT--GTGCGAATGCAGTGCTG-GAA-A-GTAA-AGTC-TAAAACGACTCTCGGCAACGGATATCTCGGCTCTCGCATCGATGAAGAACGTAGCAANNNNNNNNNNNNNNNNNNNNNNNNNNNNNNNNNNNNNNNNNNNNNNNNNNNNN-NNNNNNNN-NNNNNNNNTTCCTTCTGGCCGAGGGCACGTCTGCCTGGGTGTCACAAATCGTCGTCCCCCC--T--TCC-TCTCG-AG--GAT-G--C--GGGACGGAAGCTGGTCTCCCGTGTGTTACCGCAC-G-CGGTTGG-CCAAAATCCGAGCTAAGG-AC-GCCA-GGAGCGTTCCGACATGCGGTGGTGTA-TTCAA---GCCT-CTT---------CATATCGT-CGGTCGTT-T-CGGTCTA----TAAGCTTT-CGA-TGACCCAAAGTCCTCAAC
Hirschfeldia_incana_AY722470                     NNNNNNNN--NN-NNNNNNNNN---NNNNNNNNNNNNNNNNNNNNNACTC-CCGGT-GGGCTGG--TCTCTTAA-CCG-TTCCATGCCT--T-CCCGGT---TCCGTGGTTATG-TG-T--TCC--GTCCC---GGT-TA---AG-----AC----T--------C----G----A----------------CTGAGTC-----TC----GGC-T--GG-------------------G--------------T----C--GTGCAC--AT-AGCTTCCGGATT-TAACCAAACCCCGGCAC-GAAAAGTGTCAAGGAACATACAA-CTAAA-CAGT-CT-GCTTT--CT--CC-A-ACCCGGAAACGGTG--TTT--GTTCGGAGGCAGTGCTG-CAA-T-GTAA-AGTC-TAAAACGACTCTCGGCAACGGATATCTCGGCTCTCGCATCGATGAAGAACGTAGCGAAATGCGATACTTGGTGTGAATTGCAGAATCCCGTGAACCATCGAGTCTTTGAA-CGCAAGTT-GCGCCCCAAGCCTTCTGGCCGAGGGCACGTCTGCCTGGGTGTCACAAATCGTCGTCCCCCC--A--TCC-TCTCG-AG--GAT-A--T--CGGACGGAAGCTGGTCTCCCGTGTGTTACCGCAC-G-CGGTTGG-CCAAAATCCGAGCTAAGG-AT-GCCA-GGAGCGTCTCGACATGCGGTGGTGAA-TTCAA-TCTCCT-CGT---------GATACAGT-CGGTCGTT-C-CGGTCCA----AAAGATCT-TGA-TGNNNNNNNNNNNNNNNN
Kremeriella_cordylocarpus_AY722471               NNNNNNNN--NN-NNNNNNNNN---NNNNNNNNNNNNNNNNNNNNNACTC-TCGGT-GGGCCGG--TTTCTTTG-CTGATTCCGCGCCT--G-C-CGAT---TCCGTGGTTTTG-CG-T--CAT--GTTCT-C-AGC-CA---AT-----AC----T--------T----C----A--------------------GTC-----TT----GGT-T--GG-------------------G--------------T----C--GTGCGC--AT-TGCTTCCGGATT-TCACCAAACCCCGGCAC-AACAAGTGTCAAGGAACATTCAA-CTAGG-TAGC-CT-GCGTT--CG--CC-A-ACCCGGAGACGGTG--TTT--GTGCGGAAGCTGTGCTG-CAA-T-GTAA-AGTC-TAAAACGACTCTCGGCAACGGATATCTCGGCTCTCGCATCGATGAAGAACGTAGCGAAATGCGATACTTGGTGTGAATTGCAGAATCCCGTGAACCATCGAGTCTTTGAA-CGCAAGTT-GCGCCCCAAGCCTTCTGGCCGAGGGCACGTCTGCCTGGGTGTCACAAATCGTCGTCCCCCC--A--TCC-TCTCG-AG--GAT-A--C--GGGACGGAAGCTGGTCTCCCGTGTGTTACCGCAC-G-CGGTTGG-CCAAAATCCGAGCTAAGG-AC-GCAA-GGAGCGTCTCGACATGCGGTGGTGAA-TTCTA---ACCT-CGT---------CATATTGT-CGGTCGTT-C-CGGTTCA----AAAGCTCT-TGA-TGNNNNNNNNNNNNNNNN
Moricandia_arvensis_robusta_EF601900             TAGCCTG---GA-AACAGAACA---ACCCGAGAACGATGAAACATCACTC-TCGGC-GGGCCGG--TCTCTTAG-CTGATTTCGTGCCT--G-C-CGAT---CCCGTGGTTATG-CG-G--TCT--GTCCT-C-GGC-CG---AG-----AC----T--------T----T----TG-------------------GTC-----TC----GGT-T--GG-------------------G--------------T----CG-TTGCGC--AT-AGCTTCCGGGTA-TCACCAAACCCCGGCAC-GAAAAGTGTCAAGGAACATGCAA-CTAAG-CAGC-CT-GCGTT--CG--CC-A-ACCCGGAGACGGTG--TTT--GCGCGGAAGTTGTGCTG-CGG-T-AGAA-AGTC-TAAAACGACTCTCGGCAACGGATATCTCGGCTCTCGCATCGATGAAGAACGTAGCGAAATGCGATACTTGGTGTGAATTGCAGAATCCCGTGAACCATCGAGTCTTTGAA-CGCAAGTT-GCGCCCCAAGCCTTCTGGCCGAGGGCACGTCTGCCTGGGTGTCACAAACCGTCGTCCCCCC--A--TCC-TCTCG-AG--GAA-A--A--GGGACGGAAGCTGGTCTCCCGTGTGTTACCGCAC-G-CGGTTGG-CCAAAATCCGAGCGAAGG-AC-GTCA-GGAGCGTCTCGACATGCGGTGGTGAA-TTCAA---ACCT-CGT---------CATACCGT-CGGTCGTTTC-CGGTCTG----AAAGCTCT-CGA-TGACCCAAAGTCCTCAAC
Moricandia_foetida_EF601902                      TAGCCTG---GA-AACAGAACA---ACCCGAGAACGATGAAACATCACTC-TCGGT-GGGCCGG--TTTCTTAG-CTG-ATCTGTGCCT--G-C-CGAT---TCCGTGGTTATG-CG-T--TTC--GTCCC-CGGGC-CA---AG-----AC----T--------T----T----T----------------------------------GGT-T--GG-------------------G--------------T----CG-TTGCGC--AT-AGCTTCCGGATA-TCACCAAACCCCGGCAC-GAAAAGTGTCAAGGAACATGCAA-CTAAG-TAGC-CT-GCGTT--CA--CC-A-ACCCGGAGACGGTG--TTT--GCGTGGAAGCTGTGCTT-CAA-T-AGAA-AGTC-TAAAACGACTCTCGGCAACGGATATCTCGGCTCTCGCATCGATGAAGAACGTAGCGAAATGCGATACTTGGTGTGAATTGCAGAATCCCGTGAACCATCGAGTCTTTGAA-CGCAAGTT-GCGCCCCAAGCCTTCTGGCCGAGGGCACGTCTGCCTGGGTGTCACAAATCGTCGTCCCCCC--A--TCC-TCTCG-AG--GAA-A--AAAGGGACGGAAGCTGGTCTCCCGTGTGTTACCGCAC-G-CGGTTGG-CCAAAATCCGAGCGAAGG-AT-GCCA-GGAGCGTCTCGACATGCGGTGGTGAA-TTCAA---ACCT-CGT---------CATACCGT-CGGTCGTT-C-CGGTCCA----AAAGCTCT-TGA-TGACCCAAAGTCCTCAAC
Moricandia_foleyi_EF601903                       TACCCTG---GA-AACAGAACG---ACCCGAGAACGATGAAACATCACTC-TCGGT-GGGCCGG--TCTCTTAG-TTGATTCCGTGCCT--G-C-CGAT---TCCGTGGTTATG-CG-T--TCC--GTCCT-C-GRC-CC---AG-----AT----T--------T----T----T--------------------GTC-----TT----GGT-T--GG-------------------T--------------T----C--GTGCGC--AT-AGCTTCCGGATT-TCACCAAACCCCGGCAC-GAAAAGTGTCAAGGAACATGCAA-TTAAA-CAGC-CT-GCATT--CG--CC-A-ACCCGGAGACGGTG--TTT--GTGCGGAAGCTGTGCTG-CAA-T-TTAA-AGTC-TAAAACGACTCTCGGCAACGGATATCTCGGCTCTCGCATCGATGAAGAACGTAGCGAAATGCGATACTTGGTGTGAATTGCAGAATCCCGTGAACCATCGAGTCTTTGAA-CGCAAGTT-GCGCCCCAAGCCTTCTGGCCGAGGGCACGTCTGCCTGGGTGTCACAAATCGTCGTCCCCCC--A--TCC-TCTCG-AG--GAT-A--A--GGGACGGAAGCTGGTCTCCCGTGTGTTACCGCAC-G-CGGTTGG-CCAAAATCCGAGCAAAGG-AC-GCCT-GGAGTGTCTCGACATGCGGTGGTGAA-TTCAA---AACT-CGT---------CATACTGT-CGATCATT-C-CGGTCCA----AAAGCTCT-CGA-TGACCCAAAGTCCTCAAC
Moricandia_moricandioides_EF601904               TAGCCTG---GA-AACAGAACA---ACCCGAGAACGATGAAACATCACTC-TCGGT-GGGCCGG--TTTCTTAG-CTGAATCCGTGCCT--G-C-CGAT---TCCGTGGTTATG-CG-T--TTC--GTCCC-C-GGC-CA---AG-----GC----T--------T----T----T--------------------GTC-----TC----GGC-A--GG-------------------G--------------T----CG-TTGTGC--AT-AGCTTCCGGACA-TCACCAAACCACGGCAC-GAAAAGTGTCAAGGAACATGCAA-CTAAG-CAGC-CT-GCGTT--CG--CC-A-ACCCGGAGACGGTG--TTT--GCGCGGAAGCTGTGCTG-CAA-T-AGAA-AGTC-TAAAACGACTCTCGGCAACGGATATCTCGGCTCTCGCATCGATGAAGAACGTAGCGAAATGCGATACTTGGTGTGAATTGCAGAATCCCGTGAACCATCGAGTCTTTGAA-CGCAAGTT-GCGCCCCAAGCCTTCTGGCCGAGGGCACGTCTGCCTGGGTGTCACAAATCGTCGTCCCCCC--A--TCC-TCTCG-AG--GAA-A--A--GGGACGGAAGCTGGTCTCCCGTGTGTTACCGCAC-G-CGGTTGG-CCAAAATCCGAGCGAAGG-AC-GCCA-GGAGCGTCTCGACATGCGGTGGTGAA-TTCAA---AACT-CGT---------CATACCGT-CGGTCGTT-C-CGGTCCA----AAAGCTCT-TGA-TGACCCAAAGTCCTCAAC
Moricandia_nitens_EF601905                       TAGCCTG---GA-AACAGAACA---ACCCGAGAACGATGAAACATCACTC-TCGGC-GGGCCGG--TCTCTTAG-CTGATTCCGTGCCC--G-C-CGAT---CCCGTGGTTRTG-CG-T--TTC--GTCCC-C-GGC-CG--------------------------------------------------------GTC-----TC----GGT-T--GG-------------------G--------------T----CG-TTGCGC--AT-AGCTTCCGGGAA-TCACCAAACCCCGGCAC-GAAAAGTGTCAAGGAACATGCAA-CTAAG-CAGC-CT-GCATT--CG--CC-A-ACCYGGAGACGGTG--TTT--GCGCGGAAGCTGTGCTG-CGG-T-AGAA-AGTC-TAAAACGACTCTCGGCAACGGATATCTCGGCTCTCGCATCGATGAAGAACGTAGCGAAATGCGATACTTGGTGTGAATTGCAGAATCCCGTGAACCATCGAGTCTTTGAA-CGCAAGTT-GCGCCCCAAGCCTTCTGGCCGAGGGCACGTCTGCCTGGGTGTCACAAACCGTCGTCCCCCC--A--TCC-TCCCG-AG--GAA-A--A--GGGACGGAAGCTGGTCTCCCGTGTGTTACCGCAC-G-CGGTTGG-CCAAAATCCGAGCGAAGG-AC-GTCA-GGAGCGTCTCGACATGCGGTGGTGAA-TTCAA---ACCT-CGT---------CATACCGT-CGGTCGTTTC-CGGTCCG----AAAGCTCT-TGA-TGACCCAAAGTCCTCAAC
Moricandia_sinaica_EF601906                      TAGCCTG---GA-AACAGAACA---ACCCGAGAACGATGAAACATCACTC-TCGGC-GGGCCGG--TTTCTTAG-CTGATTCCGTGCCT--G-C-CGAT---TCCGTGGTTATG-CG-T--TCC--GTCCCCC-GGC-AA---AG-----AC----TAC------T----T----TG-------------------GTC-----TC----GGT-T--GG-------------------G--------------C----CG-TTGCGC--AT-AGCTTCCGGATA-TCACCAAACCCCGGCAC-GAAAAGTGTCAAGGAACATGCAA-CTAAG-CTGC-CT-GCGTT--CG--CC-A-ACCCGGAGACGGTG--TTT--GCGCGGAAGCTGTGCTG-CGAAT-AGAA-AGTC-TAAAACGACTCTCGGCAACGGATATCTCGGCTCTCGCATCGATGAAGAACGTAGCGAAATGCGATACTTGGTGTGAATTGCAGAATCCCGTGAACCATCGAGTCTTTGAA-CGCAAGTT-GCGCCCCAAGCCTTCTGGCCGAGGGCACGTCTGCCTGGGTGTCACAAATCGTCGTCCCCCC--A--TCC-TCTCG-AG--GAA-A--A--GGGACGGAAGCTGGTCTCCCGTGTGTTACCGCAC-G-CGGTTGG-CCAAAATCCGAGCGAAGG-AC-GTCA-GGAGCGTCTCGACATGCGGTGGTGAA-TTCAA---ACCT-CGT---------CATACCGT-CGGTCGTTTC-CGGTCCA----AATGCTCT-CGA-TGACCCAAAGTCCTCAAC
Moricandia_spinosa_EF601907                      TAGCCTG---GA-AACAGAACA---ACCCGAGAACGATGAAACATCACTC-TCGGC-GGGCCGG--TCTCTTAG-CTGATTTCGTGCCT--G-C-CGAT---CCCGTGGTTATG-CG-G--TCT--GTCCT-C-GGC-CG---AG-----AC----T--------T----T----TG-------------------GTC-----TC----GGT-T--GG-------------------G--------------T----CG-TTGCGC--AT-AGCTTCCGGGTA-TCACCAAACCCCGGCAC-GAAAAGTGTCAAGGAACATGCAA-CTAAG-CAGC-CT-GCGTT--CG--CC-A-ACCCGGAGACGGTG--TTT--GCGCGGAAGTTGTGCTG-CGG-T-AGAA-AGTC-TAAAACGACTCTCGGCAACGGATATCTCGGCTCTCGCATCGATGAAGAACGTAGCGAAATGCGATACTTGGTGTGAATTGCAGAATCCCGTGAACCATCGAGTCTTTGAA-CGCAAGTT-GCGCCCCAAGCCTTCTGGCCGAGGGCACGTCTGCCTGGGTGTCACAAACCGTCGTCCCCCC--A--TCC-TCTCG-AG--GAA-A--A--GGGACGGAAGCTGGTCTCCCGTGTGTTACCGCAC-G-CGGTTGG-CCAAAATCCGAGCGAAGG-AC-GTCA-GGAGCGTCTCGACATGCGGTGGTGAA-TTCAA---ACCT-CGT---------CATACCGT-CGGTCGTTTC-CGGTCTG----AAAGCTCT-CGA-TGACCCAAAGTCCTCAAC
Moricandia_suffruticosa_EF601908                 TAGCCTG---GA-AACAGAACA---ACCCGAGAACGATGAAACATCACTC-TCGGC-GGGCCGG--TCTCTTAG-CTGATTTCGTGCCT--G-C-CGAT---CCCGTGGTTATG-CG-G--TCT--GTCCT-C-GGC-CG---AG-----AC----T--------T----T----TG-------------------GTC-----TC----GGT-T--GG-------------------G--------------T----CG-TTGCGC--AT-AGCTTCCGGGTA-TCACCAAACCCCGGCAC-GAAAAGTGTCAAGGAACATGCAA-CTAAG-CAGC-CT-GCGTT--CG--CC-A-ACCCGGAGACGGTG--TTT--GYGCGGAAGTTGTGCTG-CGG-T-AGAA-AGTC-TAAAACGACTCTCGGCAACGGATATCTCGGCTCTCGCATCGATGAAGAACGTAGCGAAATGCGATACTTGGTGTGAATTGCAGAATCCCGTGAACCATCGAGTCTTTGAA-CGCAAGTT-GCGCCCCAAGCCTTCTGGCCGAGGGCACGTCTGCCTGGGTGTCACAAACCGTCGTCCCCCC--A--TCC-TCTCG-AG--GAA-A--A--GGGACGGAAGCTGGTCTCCCGTGTGTTACCGCAC-G-CGGTTGG-CCAAAATCYGAGCGAAGG-AC-GTCA-GGAGCGTCTCGACATGCGGTGGTGAA-TTCAA---ACCT-CGT---------CATACCGT-CGGTCGTTTC-CGGTCTG----AAAGCTCT-CGA-TGACCCAAAGTCCTCAAC
Morisia_monanthos_AY722476                       NNNNNNNN--NN-NNNNNNNNN---NNNNNNNNNNNNNNNNNNNNNACTC-TCGGC-GGGCCGG--TTTCTTAG-CTGAATCCGTGCCT--T-C-CGAT---TCCGTGGTTATG-TGCT--TCC--GTCCC-C-CGCTCA---AG-----AC----T--------T----C----A--------------------GTC-----TT----GTT-T--GG-------------------T--------------T----C--GTGCGC--AT-AGCTTCCGGATA-TCACCAAACCCCGGCAC-GAAAAGTGTCAAGGAACATGCAA-CAAAA-CAGT-CT-GCTTT--CC--CA-A-ACCCGGAGACGGTG--TTT--GATAGGAAACAGTACTG-CAA-T-GTAA-AGTC-TATAACGACTCTCGGCAACGGATATCTCGGCTCTCGCATCGATGAAGAACGTAGCGAAATGCGATACTTGGTGTGAATTGCAGAATCCCGTGAACCATCGAGTCTTTGAA-CGCAAGTT-GCGCCCCAAGCCTTCT-GCCGA-GGCACGTCTGCCTGGGTGTCACAAATCGTCGTCCCCCC--T--TCC-TCTTA-AG--GAT-A--T--GGGACGGAAGCTGGTCTCCCGTGTGTTACCGCAC-G-CGGTTGG-CCAAAATCCAAGCAAAGG-AT-GCCA-GGAGCGTCTCGACATGCGGTGGTGAA-TTCAA----CCT-CGT---------CATATCGT-CGGACGTT-C-CGGTCCA----AA-GCTCT-TGT-TGNNNNNNNNNNNNNNNN
Muricaria_prostrata_AF039992_AF040035            TATCCTG---GA-AACAGAACG---ACCCGAGAACAATGAAACATCACTCTTCGGT-GGGCCGG--TTTCTTAA-CTGATTCTGTGCTC--G-C-CGAT---TCCGTGGTTATG-CG-T--TATNNGTTCC-C-ATC-CA---AG-----AT----T--------T----C----A--------------------ATC-----TC----GCT-T--GG-------------------G--------------T----C--ATGCGC--AT-AGCTTCCGGATA-TCACCAAACCCCGGCAC-GAAAAGTGTCAAGGAANATGCAA-CTAAA-CAGC-CT-NCTT---CG--CC-A-ACCCGGAAACGGTG--TTT--GTGCGGAAGTTGTGCTG-CAA-T-TTAA-AGTC-TNNNNNNNNNNNNNNNNNNNNNNNNNNNNNNNNNNNNNNNNNNNNNNNNNNNNNNNNNNNNNNNNNNNNNNNNNNNNNNNNNNNNNNNNNNNNNNNNNNNNNNNNNNNNN-NNNNNNNN-NNNNNNNNNNNNNNNNNNNNNNNNNNNNNNNNNNNNNNNNNNNNNNNATCGTCGTCCCCCC--A--TCC-TTTCG-AG--GAT-A--T--GGGACGGAAGCTGGTCTCCCGTGTGTTACCGCAC-G-CGGTTGG-CCAAAATCCGAGCTAAGG-AT-GCAA-GGAGCGTCTTGACATGCGGTGGTGAA-TTCAA---ACCT-CGT---------CATATTGT-CAGACGTT-C-TGATCCG----AAAACTCT-AGA-TGACCCAAAGTCCTCAAC
Nasturtiopsis_coronopifolia_GQ424548             NNNNNTG---GA-AACAGAACG---ACCCGAGAACATTGAAACATCACTC-TCGGC-GGGCCAG--TTTCTTAG-ATGATTCTGTGTCT--G-C-CGATTTTTCCGTGGTTATG-TG-T--TTC--GCCCC-C-AGC-TA---AG-----AT----T--------T----C----A---------------------TC-----TC----TGT-T--GG-------------------A--------------T----C--GTGCGC--AT-AGCTTCCGGATA-TCACAAAACCCCGGCAC-GAAAAGTGTCAAGGAACATGCAA-CTAAA-CAGT-CT-GCGTC--CG--CC-A-ACCCGGAGACGGTG--TTT--GTGCGGAAGCTGTGCTG-GAA-A-TTA--AGTC-TAAAACGACTCTCGGCAACGGATATCTCGGCTCTCGCATCGATGAAGAACGTAGCGAAATGCGATACTTGGTGTGAATTGCAGAATCCCGTGAACCATCGAGTCTTTGAA-CGCAAGTT-GCGCCCCAAGCCTTCTGGCCGAGGGCACGTCTGCCTGGGTGTCACAAATCGTCGTCCCCCC--A--TCC-TCTCG-AG--GAT-A--T--GGGACGGAAGCTGGTCTCCCGTGTGTTACCGCAT-G-CGGTTGG-CCAAAATCTGAGCTAAGG-AC-GTCA--GAGCGTTCCGACATGCGGTGGTGAA-CTCAA---GTTT-CTT---------CAGTCTGT-CSGTCGTT-T-CGGTCTA----AAAGCTTT-TGA-TGACCCAAAATTCTCAAC
Orychophragmus_diffusus_KJ748643                 ATACCT----AG-ACCAAAACG---ACCCGCGAACGATCGATCATCACTC-TCGGC-CGGCCGG--TTTCTTAG-CCGATCCCGCGCCT--G-C-CGAT---TCCGTGGCTATG-CG-T--GCG--GTCCG---ACC--G---GG-----AT----C--------T-AAAA----C--------------------ATCTCGGATT----GGT-C--G--------------------------------------------TGCGT--TT-AGCTTCCGGAAATTCACCAAACCCCGGCAC-GAAAAGTGTCAAGGAACATGCAA-CTAAA-CAGC-CC-GCATC--CG--CC-G-GCCCGGAGACGGTG--TTCT-GCGCGGATGCGGTGCTG-TGA-T-CTAA-AGTC-TAAAACGACTCTCGGCAACGGATATCTCGGCTCTCGCATCGATGAAGAACGTAGCGAAATGCGATACTTGGTGTGAATTGCAGAATCCCGTGAACCATCGAGTCTTTGAA-CGCAAGTT-GCGCCCCAAGCCTTCTGGCCGAGGGCACGTCTGCCTGGGTGTCACAAATCGTCGTCCCCCC--A--TCC-TCCCG-AG--GAT-A--A--GGGACGGAAGCTGGTCTCCCGTGTGTTACCGCAC-G-CGGTTGT-CCAAAACCCGAGCCAAGG-AC-GCAA-GGAGCGTCTCGACAAGCGGTGGTGAA-TCAAA---GCCT-CTT---------CGTACCGT-CGGTCGCT-C-TGGTCCG----GAAGCTCC-CGA-TGACCCAAAGTCCTCAAC
Orychophragmus_hupehensis_KJ748661               ATACCT----AG-ACCAAAACG---ACCCGCGAACGATCGATCATCACTC-TCGGC-CGGCCGG--TTTCTTAG-CCGATCCCGTGCCT--G-C-CGAT---CCCGTGGCTATG-CG-T--TCG--GTCCG---GTC--A---AG-----AT----T--------T-A--A----C--------------------ATC-----CT----GGT-C--GG-------------------C--------------T----C--TCGCGC--CT-AGCTTGCGGACA-TCACAAAACCCCGGCAC-GAAAAGTGTCAAGGAACATGCAA-CCAAA-CAGC-CC-GCATC--CG--CC-A-GCCCGGAAACGGTG--ATTT-GCGCGGATGCTGTGCTG-GAA-T-CTAA-AGTC-TAAAACGACTCTCGGCAACGGATATCTCGGCTCTCGCATCGATGAAGAACGTAGCGAAATGCGATACTTGGTGTGAATTGCAGAATCCCGTGAACCATCGAGTCTTTGAA-CGCAAGTT-GCGCCCCAAGCCTTCTGGCCGAGGGCACGTCTGCCTGGGTGTCACAAATCGTCGTCCCCCC--A--TCC-TCCCG-AG--GAT-A--C--GGGACGGAAGCTGGTCTCCCGTGTGTTACCGCAC-G-CGGTTGG-CCAAAACCCGAGCTAAGG-AC-GCCG-TGAGCGTCTCGACATGCGGTGGTGAA-TCAAA---GCCT-CGT---------TATACCGT-CGATCGCT-C-CGGTCCG----GATGCTCT-CGA-TGACCCAAAGTCCTCAAC
Orychophragmus_taibaiensis_KJ748657              ATACCT----AG-ACCAAAACG---ACCCGCGAACGATCGATCATCACTC-TCGGC-CGGCCGG--TTTCTTAG-CCGATCCCGTGCTT--G-C-CGAT---TCCGTGGCTATG-CG-T--ACG--GTACG---GTC--A---AG-----AT----T--------T-A--A----C--------------------ATC-----TT----GGT-C--GG-------------------C--------------T----C--ATGCGC--CT-AGCTTCCGGACA-TCACAAAACCCCGGCAC-GAAAAGTGTCAAGGAACATGCAA-CTAAA-CAGC-CC-GCATC--CG--CC-A-GCCCGGAGACGGTG--ATCT-GCGCGGATGCTGTGCTG-GAA-T-ATAA-AGTC-TAAAACGACTCTCGGCAACGGATATCTCGGCTCTCGCATCGATGAAGAACGTAGCGAAATGCGATACTTGGTGTGAATTGCAGAATCCCGTGAACCATCGAGTCTTTGAA-CGCAAGTT-GCGCCCCAAGCCTTCTGGCCGAGGGCACGTCTGCCTGGGTGTCACAAATCGTCGTCCCCCC--A--TCC-TCCCG-AG--GAT-A--C--GGGACGGAAGCTGGTCTCCCGTGTGTTACCGCAC-G-CGGTTGG-CCAAAACCCGAGCTAAGG-AC-GCCA-TGAGCGCCTCGACATGCGGTGGTGAA-TCAAA---GCCT-CGT---------TATACCGT-CCATCGCT-C-TGGTCCG----GATGCTCT-CGA-TGACCCAAAGTCCTCAAC
Orychophragmus_violaceus_KJ733283                ATACCT----AG-ACCAAAACG---ACCAGCGAACGATCGATCATCACTC-TCGGC-CGGCCGG--TTTCTTAG-CCGATCCCGCGCCT--G-C-CGAT---TCCGTGGCTATG-CG-T--GCG--GTCCG---GCC--A---GG-----AT----C--------T-AAAA----C--------------------ATCCCGGCTT----GGT-C--G--------------------------------------------TGCGT--CT-AGCTTCCGGAAATTCACAAAACCCCGGCAC-GAAAAGTGTCAAGGAACATGCAA-CTAAA-CAGC-CC-GCATC--CG--CC-G-GCCCGGAGACGGTG--TTCT-GCGCGGATGCAGTGCTG-TGA-T-CTAA-AGTC-TAAAACGACTCTCGGCAACGGATATCTCGGCTCTCGCATCGATGAAGAACGTAGCGAAATGCGATACTTGGTGTGAATTGCAGAATCCCGTGAACCATCGAGTCTTTGAA-CGCAAGTT-GCGCCCCAAGCCTTCTGGCCGAGGGCACGTCTGCCTGGGTGTCACAAATCGTCGTCCCCCC--A--TCC-TCCCG-AG--GAT-A--A--GGGACGGAAGCTGGTCTCCCGTGTGTTACCGCAC-G-CGGTTGG-CCAAAACCCGAGCCAAGG-AC-GCAA-GGAGCGTCTCGACAAGCGGTGGTGAA-TCAAA---GCCT-CTT---------CGTACCGT-CGGTCGCT-C-TGGTCCG----GAAGCTCC-CGA-TGACCCAAAGTCCTCAAC
Orychophragmus_violaceus_spnov1_KJ733286         ATACCT----AG-ACCAAAACG---ACCCGCGAACGATCGATCATCACTC-CCGGC-CGGCCGG--TTTCTTAG-CCGATCCCGTGCTT--G-C-CGGT---TCCGTGGTTATG-CG-T--ACC--GTCCG---GCC--A---GG-----AT----T--------T-A--A----C--------------------ATCCCGGC-T----GGTCC--G--------------------------------------------TGCGC--CT-AGCTTCCGGGAATTCACAAAACCCCGGCAC-GAAAAGTGTCAAGGAACATGCAA-CCAAA-CGGC-CT-TCGTC--CG--CC-G-GCCCGGAGACGGTG--TTCT-GCGCGGACGATGTGCTG-TGA-T-CTAA-AGTC-TAAAACGACTCTCGGCAACGGATATCTCGGCTCTCGCATCGATGAAGAACGTAGCGAAATGCGATACTTGGTGTGAATTGCAGAATCCCGTGAACCATCGAGTCTTTGAA-CGCAAGTT-GCGCCCCAAGCCTTCTGGCCGAGGGCACGTCTGCCTGGGTGTCACAAATCGTCGTCCCCCC--A--TCC-TCCCG-AG--GAT-A--C--GGGACGGAAGCTGGTCTCCCGTGTGTTACCGCAC-G-CGGTTGG-CCAAAACCCGAGCTAAGG-AC-GCCG-TGAGCGTCTCGACATGCGGTGGTGAA-TCAAA---GCCT-CTT---------CGTACCGT-CGGTCGCT-C-CGGTCCG----GATGCTCTCAGA-TGACCCAAAGTCCTCAAC
Orychophragmus_violaceus_spnov2_KJ733292         ATACCT----AG-ACCAAAACG---ACCCGCGAACGATCGATCATCACTC-TCGGC-AGGCCGG--TTTCTTAG-CCGATCCCGTGCTT--G-C-CGAT---TCCGTGGCTATG-CG-T--ATG--GTCCG---ATC--A---GG-----AT----T--------T-AAAA----C--------------------ATCTCTGCTT----GGCTC--A--------------------------------------------TGCGT--CT-AGCTTCCGGGAATTCACAAAACCCCGGCAC-GAAAAGTGTCAAGGAACATGCAA-CCAAA-CAGC-CT-TCGTC--CG--CC-G-GCCCGGAGACGGTG--TTCC-GCGCGGATGCTGCGCTG-TGA-T-CTAA-AGTC-TAAAACGACTCTCGGCAACGGATATCTCGGCTCTCGCATCGATGAAGAACGTAGCGAAATGCGATACTTGGTGTGAATTGCAGAATCCCGTGAACCATCGAGTCTTTGAA-CGCAAGTT-GCGCCCCAAGCCTTCTGGCCGAGGGCACGTCTGCCTGGGTGTCACAAATCGTCGTCCCCCC--A--TCC-TCCCG-AG--GAT-A--C--GGGACGGAAGCTGGTCTCCCGTGTGTTACCGCAC-G-CGGTTGG-CCAAAACCCGAGCCAAGG-AC-GCAA-GGAGCGTCCCGACATGCGGTGGTGAA-TCAAA---GCCT-CTT---------CGTACCGT-CGGTCGCT-C-CGGTCCG----GATGCTCT-AGA-TGACCCAGAGTCCTCAAC
Orychophragmus_ziguiensis_KJ748641               ATACCT----AG-ACCAAAACG---ACCCGCGAACGATCGATCATCACTC-TCGGC-CGGCCGG--TTTCTTAG-CCGATCCCGTGCCT--G-C-CGAT---CCCGTGGCTATG-CG-T--TCG--GTCCG---GTC--A---AG-----AT----T--------T-A--A----C--------------------ATC-----TC----GGC-C--GG-------------------C--------------T----C--ATGCGC--CT-AGCTTCCGGACA-TCACAAAACCCCGGCAC-GAAAAGTGTCAAGGAACATGCAA-CGAAA-CAGC-CC-GCATC--CG--CC-G-TCCCGGAAACGGTG--ATTT-GCGCGGATGCTGTGCTG-GAA-T-CTAA-AGTC-TAAAACGACTCTCGGCAACGGATATCTCGGCTCTCGCATCGATGAAGAACGTAGCGAAATGCGATACTTGGTGTGAATTGCAGAATCCCGTGAACCATCGAGTCTTTGAA-CGCAAGTT-GCGCCCCAAGCCTTCTGGCCGAGGGCACGTCTGCCTGGGTGTCACAAATCGTCGTCCCCCC--A--TCC-TCCCG-AG--GAT-A--C--GGGACGGAAGCTGGTCTCCCGTGTGTTACCGCAC-G-CGGTTGG-CCAAAACCCGAGCTAAGG-AC-GCCG-TGAGCGTCTCGACATGCGGTGGTGAA-TCAAA---GCCT-CGT---------TATACCGT-CGATCGCT-C-CGGTCCG----GATGCTCT-CGA-TGACCCAAAGTCCTCAAC
Otocarpus_virgatus_AY722477                      NNNNNNNN--NN-NNNNNNNNN---NNNNNNNNNNNNNNNNNNNNNACTC-TCGTT-GGGCT-G--TCTCTTAG-CTGATTCCGTGCTT--A-C-CTAT---TCCGTGGTTATG-TG-T--TTC--GTTCC-A-TGT-CA---AG-----AC----T--------C----T----A----A---------------GTC-----TT----GGT-T--GG-------------------A--------------T----C--GTGCGC--AT-AGCTTCCGGATT-TCACCAAACCCCGGCAC-GAAAAGTGTCAAGGAACATGCAA-CTAAA-CAGT-CT-GCTTT--CG--GC-A-ACCCGGAGACGGTG--TTT-GGTCTGGAAGAAGTGCTG-CAA-T-GTAA-AGTC-TAAAACGACTCTCGGCAACGGATATCTCGGCTCTCGCATCGATGAAGAACGTAGCGAAATGCGATACTTGGTGTGAATTGCAGAATCCCGTGAACCATCGAATCTTTGAA-CGCAAGTT-GCGCCCCAAGCCTTCTGGCCGATGGCACGTCTGKCTGGGTGTCACAAATCGTCGTCTCCCC--A--TCC-TCTCG-AG--GAT-A--T--GGGACGGAAGCTGGTCTCCCGTGTGTTACCGCAC-G-CGGTTGGGCCAAAATCTGAGCCAAGG-AC-GCCA-GGATCGTCTCGACATGCGGTGGTGAA-TTAAA----CTT-CGT---------CATACCGT-CGTTCGTT-C-CGGTTCG----AAAGCTCT-CGA-TGNNNNNNNNNNNNNNNN
Physorhynchus_chamaerapistrum_AF039990_AF040033  TACCCTG---GA-AACAGAACA---ACCCGAGAACNATGAAACNCCACTC-TCGGT-GGGCATG--TCTCTTAG-CTGATTCTGTGCCT--G-C-CGAT---TCCGTGGTTATG-CG-T--GTC--GTCCA-T-GTC-TG---AG-----GC----G--------T----T----T--------------------GTC-----TC----GAT-C--TG-------------------G--------------T----C--GTCCGC--AT-AGCTTCCGGATA-TCACAAAACCCCGGCAC-GAAAAGTGTCAAGGAAAATGCAA-CTAAA-CAGC-CT-GGGTT--TC--GC-A-TCCCGGAGACGGTG--TTT--GTGCGGAAGCTGTGCTG-CGA-TAGNAA-AGTC-TNNNNNNNNNNNNNNNNNNNNNNNNNNNNNNNNNNNNNNNNNNNNNNNNNNNNNNNNNNNNNNNNNNNNNNNNNNNNNNNNNNNNNNNNNNNNNNNNNNNNNNNNNNNNN-NNNNNNNN-NNNNNNNNNNNNNNNNNNNNNNNNNNNNNNNNNNNNNNNNNNNNNNNATCGTCGTCCCCCC--A--TCC-TCTCG-AG--GAT-A--T--TGGACGGAAGCTGGTCTCCCGTGTGTTACCGCAC-G-CGGTTGG-CCGAAATCCGAGCCAAGG-AT-GCCA-TGAGCGTCTTGACATGCGGTGGTGAA-TTAAA---AACT-CGT---------CATACTGT-C-GTCGCT-C-TGGTCCG----AAAGCTCT-TGA-TGACCCAAAGTCCTCAAC
Pseuderucaria_teretifolia_GQ497891               TACCCTG---GA-AACAGAACA---ACCCGTGAACGATGAAACATCACTC-TCGGC-GGGCCGG--TCTCTTAA-CCGATTCCGTGCCC--G-C-CGAT---TCCGTGGTTATG-CG-A--GTT--AACCC-C-GGT-CG---GG-----AT----A--------T----C----T--------------------GTC-----TC----GGT-C--GG-------------------A--------------T----C--TCGSGC--AT-AGCTTCCGGATT-TCACAAAACCCCGGCAC-GAAAAGTGTCAAGGAACATGCAA-CTGAA-CAGC-CT-GCTTC--CG--CC-G-ACCCGGAGACGGTG--TAT--GCGCGGAAGCTGTGCTG-GAA-C--TAA-AGTC-TANNNNNNNNNNNNNNNNNNNNNNNNNNNNNNNNNNNNNNNNNNNNNNNNNNNNNNNNNNNNNNNNNNNNNNNNNNNNNNNNNNNNNNNNNNNNNNNNNNNNNNNNNNNN-NNNNNNNN-NNNNNNNNNNNNNNNNNNNNNNNNNNNNNNNNNNNNNNNNNNNNNNNNNNNNNNNNNNNNN--A--TCC-TCCCG-AG--GAT-G--C--CGGACGGAAGCTGGTCTCCCGTGTGTTACCGCAC-G-CGGTTGG-CCAAAATCCGAGCAAAGG-AT-GCCA-CGAGCGTCTCGACATGCGGTGGTGAA-TTTAT---TCCT-CGT---------CATAATGT-CGGTCGCT-C-GGGTCCG----AAAGCTTT-CNN-NNNNNNNNNNNNNNNNNN
Psychine_stylosa_DQ249835                        TACCCTG---GA-AACAGAACG---ACCCGAGAACGTTGAAACATCACTT-TCGGT-GGGTCGG--TTTCTTTA-CTGATTCCRTGCCC--G-C-CGAT---TCCGTGGTTATG-TG-T--TTC--GTTCT-T-GGC-CA---AG-----AT----A--------T----C----A--------------------GTC-----TT----GGT-C--AG-------------------G--------------T----C--GTTCAC--AT-AGCTTCCGGATA-TCACAAAACCACGGCAC-GAAAAGTGTCAAGGAACATTTAAACTAAG-CAGC-CT-GTTTT--TG--TC-A-ACCCGGAGACGGTG--TAT--GTGCKAAATCAGTGCTG-CAA-T-TGAA-AGTC-TAAAACGACTCTCGGCAACGGATATCTCGGCTCTCGCATCGATGAAGAACGTAGCGAAATGCGATACTTGGTGTGAATTGCAGAATCCCGTGAACCATCGAGTCTTTGAA-CGCAAGTT-GCGCCCCAAGCCTTCTGGCCGAGGGCACGTCTGCCTGGGTGTCACAAATCGTCGTCCCCCC--A--TCC-TCTCG-AG--GAT-AGCG--TGGACGGAAGCTGGTCTCCCGTGTGTTACCGCAC-G-CGGTTGG-CCAAAATCCGAGCTAAGG-GC-GCCA-GRAGCGTTCCGACATGCGGTGGTGAA-TTCAA---GCCT-CTT---------CATATTGT-CGGTCGCT-C-CGGTCTA----AAAGCTCT-TGA-TGACCCAA-GTCTCCAAC
Raffenaldia_primuloides_AY722478                 NNNNNNNN--NN-NNNNNNNNN---NNNNNNNNNNNNNNNNNNNNNACTC-TCGGT-GGGCCGG--TCTCTTAA-CTGATTCTGTGCTC--A-C-CGAT---TCCGTGGTTATG-TG-T--TTC--GTTCC-C-GGT-CA---AG-----AC----T--------T----T----A----AGTATACTTTAA----GTC-----TT----GGT-T--GG-------------------A--------------T----C--GTGCGC--AT-AGCTTCCGGATT-TCACCAAACCCCGGCAC-GAAAAGTGTCAAGGAACATGCAA-CTAAA-CAGT-CT-GCTTT--CC--GC-A-ACCCGGAGACGGTG--TTT--GTGTGGAAGCAGTGCTG-CAA-T-GTAA-AGTC-TAAAACGACTCTCGGCAACGGATATCTCGGCTCTCGCATCGATGAAGAACGTAGCGAAATGCGATACTTGGTGTGAATTGCAGAATCCCGTGAACCATCGAGTCTTTGAA-CGCAAGTT-GCGCCCCAAGCCTTCTGGCCGAGGGCACGTCTGCCTGGGTGTCACAAATCGTCGTCCCCCC--A--TCC-TCTCC-AG--GAT-A--T--GGGACGGAAGATGGTCTCCCGTGTGTTA-CGCAC-G-CGGTTGG-CCAAAATCCGAGCCAAGG-AC-GCCA-GGAACGTCTCGACATGCGGTGGTGAA-TTCAA----CCT-CGT---------CATACTGT-CGTTCGTT-C-CGGTCCA----GAAGCTCT-CGA-TGNNNNNNNNNNNNNNNN
Raphanus_raphanistrum_AY722479                   NNNNNNNN--NN-NNNNNNNNN---NNNNNNNNNNNNNNNNNNNNNACTC-TCGGT-GGGCTGGG-TTTCTTAC-CGGAATCCATGCCT--T-C-CGAT---TCCGTGGTTATG-TG-T--TTC--GTCCT-C-GGT-CA---AG-----AC----T--------T----C----T--------------------GTC-----TC----AGC-C--GG-------------------G--------------T----C--GTGCAC--AT-AGCTTCCGGATA-TCACCAAACCCCGGCAC-GAAAAGTGTCAAGGAACATGCAA-CTAAA-CAGT-CT-GCTTT--CG--CC-A-ACCCGGAAACGGTG--TTT--GTTCGGAAACAGTTCTG-AAA-T-GTAA-AGTC-TATAACGACTCTCGGCAACGGATATCTCGGCTCTCGCATCGATGAAGAACGTAGCGAAATGCGATACTTGGTGTGAATTGCAGAATCCCGTGAACCATCGAGTCTTTGAA-CGCAAGTT-GCGCCCCAAGCCTTCTGGCCGAGGGCACGTCTGCCTGGGTGTCACAAATCGTCGTCCCCCCC-A--TCT-TCTCG-AG--GAT-T--A--GGGAGGGAAGTTGGTCTCCCGTGTGTTACCGCAC-C-CGGTTGG-CCAAAATCGGAGCTAAGG-AT-GCAA-GGAGCGTCTTGAAATGCGTTGGTGAA-T-AAA-TT-CCT-CGT---------CATATCGT-CGGTCGTT-C-CGGTCTA----AAAGCTCT-CGA-TGNNNNNNNNNNNNNNNN
Raphanus_sativus_AY563100                        TATCCTG---GA-AACAGAACG---ACCCGAGAACGTTGAAACATCACTC-TCGGT-GGGCTGGGTTCTCTTAC-CGGAATCCATGCCT--T-C-CGAT---TCCGTGGTTATG-TG-T--TTC--GTCCC-C-GGT-CA---A------------------------------------------------------------------GGC-T--GG-------------------G--------------T----C--GTGCAC--AT-AGCTTCCGGATA-TCACCAAACCCCGGCAC-GAAAAGTGTCAAGGAACATGCAA-CTAAA-CAGT-CT-GCTTT--CG--CC-A-ACCCGGAAACGGTG--TTT--GTTCGGAAACAGTTCTG-AAA-T-GTAA-AGTC-TATAACGACTCTCGGCAACGGATATCTCGGCTCTCGCATCGATGAAGAACGTAGCGAAATGCGATACTTGGTGTGAATTGCAGAATCCCGTGAACCATCGAGTCTTTGAA-CGCAAGTT-GCGCCCCAAGCCTTCTGGCCGAGGGCACGTCTGCCTGGGTGTCACAAATCGTCGTCCCCCC--A--TCC-TCTCG-AG--GAT-A--T--AGGACGGAAGCTGGTCTCCCGTGTGTTACCGCAC-G-CGGTTGG-CCAAAATCCGAGCTAAGG-AT-GCCA-GGAGCGTCTTGACATGCGGTGGTGAA-TTCAA-TCTCCT-CGT---------CATATCGT-CGGGCGTT-C-CGGTCCA----AAAGCTCT-CGA-TGACCCAAAGTCCTCAAC
Rapistrum_rugosum_DQ249825                       TACCCTG---GT-AACAGAACG---ACCCGAGAACGATGAAACATCACTC-TCGGT-GGGCCGG--TCTCTTAA-CTGATTCTGTGCTC--A-C-CGAT---TCCGTGGTTATG-TG-T--TTC--GTTCC-C-GGT-CA---AG-----AC----T--------T----T----A----AGTATACTTTAA----GTC-----TT----GGT-T--GG-------------------A--------------T----C--GTGCGC--AT-AGCTTCCGGATT-TCACCAAACCCCGGCAC-GAAAAGTGTCAAGGAACATGCAA-CTAAA-CAGT-CT-GCTTT--CC--GC-A-ACCCGGAGACGGTG--TTT--GTGTGGAAGCAGTGCTG-CAA-T-GTAA-AGTC-TAAAACGACTCTCGGCAACGGATATCTCGGCTCTCGCATCGATGAAGAACGTAGCGAAATGCGATACTTGGTGTGAATTGCAGAATCCCGTGAACCATCGAGTCTTTGAA-CGCAAGTT-GCGCCCCAAGCCTTCTGGCCGAGGGCACGTCTGCCTGGGTGTCACAAATCGTCGTCCCCCC--A--TCC-TCTCC-AG--GAT-A--T--GGGACGGAAGATGGTCTCCCGTGTGTTACCGCAC-G-CGGTTGG-CCAAAATCCGAGCCAAGG-AC-GCCA-GGAACGTCTCGACATGCGGTGGTGAA-TTCAA----CCT-CGT---------CATACTGT-CGTTCGTT-C-CGGTCCA----AAAGCTCT-CGA-TGACCCAAAATTCTCAAC
Rapistrum_perenne_AY722481                       NNNNNNN---NN-NNNNNNNNN---NNNNNNNNNNNNNNNNNNNNNACTC-TCGGT-AGGCCGT--TGTCTTAA-CAGATTCTGTGCCT--A-C-CGAT---TCCGTGGTTATG-CG-T--TGG--TTTCT-A-AGC-CA---AG-----AC----T--------T----C----A--------------------GTC-----TT----GCT-T--TG-------------------G--------------T----C--AATCGC--AT-AGCTTCCGGATA-TCACCAAACCCCGGCAC-GAAAAGTGTCAAGGAACAAGTAA-ACTAA-CAGC-TT-GCTTT--CG--TG-A-ACCCGAAAATAGTG--TTT--ATTCGGAAGCAGTGCTG-GAA-T-ATAA-AGTC-TAAAACGACTCTCGGCAACGGATATCTCGGCTCTCGCATCGATGAAGAACGTAGCGAAATGCGATACTTGGTGTGAATTGCAGAATCCCGTGAACCATCGAGTTTTTGAAGCGCAAG-T-GCGCCCTAAGCCTTCTGGCSGAGGGCACGTCTGCCTGGGTGTAACAAATCGTCGTCCCCCAC-ACATCC-TCTCG-AG--GAA-A--A--AGGACGGAAGCTGGTCTCCCGTGTGTTACCGCAC-G-CGGTTGG-CCAAAATCCGAGCTTAGG-TC-GCCA-GGAGCGTCTCGACATGCGGTGGTGAA-TAAAA---GCCT-CTT---------CATATCGTGCGGTCGTTTC-CGGTCCG----AAAGCTCT-CGA-TGNNNNNNNNNNNNNNNN
Rytidocarpus_moricandioides_EF601910             TAGCCTG---GA-AACAGAACA---ACCCGAGAACGATGAAACATCACTC-ACGGT-GGGCCGG--TTTCTTAG-CTGATTCCGTGCCT--G-C-CGAT---TCCGTGGTTATG-CG-T--TTC--GTCCC-T-GGC-CA---AG-----AC----T--------T----T----T--------------------GTC-----TC----GGT-T--GG-------------------G--------------T----CG-TTGCGC--ATTAGCTTCCGGATA-TCACCAAACCCCGGCAC-GAAAAGTGTCAAGGAACATGCAA-CGAAG-CAGC-CT-GCGTT--CG--CC-A-GCCCGGAGACGGTG--TTT--GCGCGGAAGCAGTGCTG-CAA-T-GGAA-AGTC-TAAAACGACTCTCGGCAACGGATATCTCGGCTCTCGCATCGATGAAGAACGTAGCGAAATGCGATACTTGGTGTGAATTGCAGAATCCCGTGAACCATCGAGTCTTTGAA-CGCAAGTT-GCGCCCCAAGCCTTCTGGCCGAGGGCACGTCTGCCTGGGTGTCACAAATCGTCGTCCCCCC--A--TCC-TCTCG-AG--GAA-A--A--GGGACGGAAGCTGGTCTCCCGTGTGTTACCGCAC-G-CGGTTGG-CCAAAATCCGAGCAAAGG-AC-GTCA-GGAGCGTCTCGACATGCGGTGGTGAA-TCGTA---GCCTTCGT---------CATATCGT-CGGTCGTT-C-CGGTCCA----AAAGCTTT-TGA-TGACCCAAAGTCCTCAAC
Savignya_parviflora_parviflora_AF263399          CATCCTC---AA-AACAGAACG---ACCCGTGAACATTGAAACATCACTC-TCGGT-GGGCTGG--TTTCTTAG-TTGATTCTATCCCT--A-C-CGAT---TCCGTGGTTATG-TG-T--TTC--GTTCC-T-AGC-TA---AG-----AT----T--------T----C----A--------------------GTC-----TC----TGT-T--GG-------------------G--------------T----C--G-GCGC--AT-AGCTTCCGGATT-TCACAAAACCACGGCAC-GAAAAGTGTCAAGGAACATGCAA-CAAAA-TAGC-CT-GCTTT--CG--TC-A-ACCCGGAGACGGAG--ATT--GTACGGAAGCTGTGCTGTGAA-T--TAA-AGTC-TAAAACGACTCTCGGCAACGGATATCTCGGCTCTCGCATCGATGAAGAACGTAGCGAAATGCGATACTTGGTGTGAATTGCAGAATCCCGTGAACCATCGAGTCTTTGAA-CGCAAGTT-GCGCCCCAAGCCTTTTGGCCGAGGGCACGTCTGCATGGGTGTCACAAATCGTCGTCCCCCC--A--TTC-TCACA-AG--GAT-A--T--GGGACGGAAGCTGGTCTCCCGTGTGTTACCGCAC-G-CGGTTGG-CCAAAATCCGAGCTAAGG-AC-GCAA-TGAGAGTTTAGACATGCGGTGGTGAA-TTCAA---GCCT-CTT---------CATATTGT-CGGGCGTT-A-TAGTCTT----GAAGCTGT-TGA-TGACCCAAAGTCNNNNNN
Schouwia_purpurea_AF263396                       TATCCTG---TA-AACAGAACG---ACCTGAGAACGATGAAACATCACTC-CCGGT-GGGCCGG--TTTCTTAG-CCGATTCTGTGCCT--G-C-CG-T---TCCGTGGTTATG-CG-T--GTT--GTCCT-T-TAC-CA---AG-----AT----T--------T----A----T--------------------GTC-----TC----GGT-T--GG-------------------G--------------T----T---TCCGC--TT-AGCTTCCGGATT-TCACAAAACCCCGGCAC-GAAAAGTGTCAAGGAAAATGCAA-TAGAA-CAGC-CT-GCTTT--CG--CC---ACCCGGAGACGGTG--TTT--GTGCGGAGGCCGTGCTG-GAA-C-ATAA-AGTC-TAAAACGACTCTCGGCAACGGATATCTCGGCTCTCGCATCGATGAAGAACGTAGCGAAATGCGATACTTGGTGTGAATTGCAGAATCCCGTGAACCATCGAGTCTTTGAA-CGCAAGTT-GCGCCCCAAGCCTTTTGGCCGAGGGCACGTCTGCCTGGGTGTCACAAATCGTCGTCCCCCC--A--TCC-ACTCA-AG--GAT-A--T--TGGACGGAAGCTGGTCTCCCGTGTGTTACCGCAT-GCCGGTTGG-CCAAAATCTGAGCTAAGG-AT-GCCA-AGAGCGCCTCGACATGCGGTGGTGAA-TTCAA---ACTTTCGT---------CATACCGT-CGGGCATT-T-CGGTCCA----ACAGCTCT-CGA-TGACCCAAAGTCCTCAAC
Sinalliaria_grandifolia_KJ748667                 ATACCT----AG-ACCAAAATG---ACCCGCGAACGATCGATCATCACTC-TCGGT-GGGCCGG--TTTCTTAG-CTGATCCCGTGCCT--G-C-CGAT---TCCGTGGTTATG-CG-T--ATG--GCCCC-T-GTC--A---AG-----AT----G--------T-A--T----A--------------------GTC-----TC----GTT-T--GG-------------------G--------------T----C--ATGCGC--CT-AGCTTCCGGTTA-TCACAAAACCCCGGCAC-GAAAAGTGTCAAGGAACATGCAA-ATAAA-CAGC-CT-TTGTT--CG--CC-A-ACCCGGAGACGGTG--TTTT-GCGCGGATTTTGTGCTG-CAA-T-ATAA-AGTC-TAAAACGACTCTCGGCAACGGATATCTCGGCTCTCGCATCGATGAAGAACGTAGCGAAATGCGATACTTGGTGTGAATTGCAGAATCCCGTGAACCATCGAGTCTTTGAA-CGCAAGTT-GCGCCCCAAGCCTTCTGGCCGAGGGCACGTCTGCCTGGGTGTCACAAATCGTCGTCCCCCA--A--TCC-TCTCG-AG--GAT-A--T--GGGACGGAAGCTGGTCTCCCGTGTGTTACCGCAC-G-CGGTTGG-CCAAAATCCGAGCTAAGG-AT-GCCA-GGATCGTCTCGACATGCGGTGGTGAA-TTCAA---GCCT-CGT---------CATATTGT-CGGTCGCT-C-TGTTCCG----AAAGCTCT-CGA-TGACCCAAAGTCCTCAAC
Sinalliaria_limprichtiana_KJ748647               ATGCCT----AC-ACCAAAACG---ACCCGCGAACGATCGATCATCACTC-TCGGT-GGGCCGG--TTTCTTAG-CTGATCCCGTGCCT--G-C-CGAT---TCCGTGGTTACG-CG-T--ATG--ACCCC-T-GTC--A---AG-----AT----G--------T-A--T----A--------------------GTC-----TC----GTT-T--GG-------------------G--------------T----C--ATGCGC--CT-AGCTTCCGGTTA-TCACAAAACCCCGGCAC-GAAAAGTGTCAAGGAACATGCAA-ATAAA-CAGC-CT-TTGTT--CG--CC-A-ACCCGGAGACGGTG--TTTT-GCGCGGATTTTGTGCTG-CAA-T-ATAA-AGTC-TAAAACGACTCTCGGCAACGGATATCTCGGCTCTCGCATCGATGAAGAACGTAGCGAAATGCGATACTTGGTGTGAATTGCAGAATCCCGTGAACCATCGAGTCTTTGAA-CGCAAGTT-GCGCCCCAAGCCTTCTGGCCGAGGGCACGTCTGCCTGGGTGTCACAAATCGTCGTCCCCCA--A--TCC-TCTCG-AG--GAT-A--T--GGGACGGAAGCTGGTCTCCCGAGTGTTACCGCAC-G-CGGTTGG-CCAAAATCCGAGCTAAGG-AC-GCCA-GGATCGTCTCGACATGCGGTGGTGAA-TTCAA---GCCT-CGT---------CATATTGT-CGGTCGCT-C-TGTTTCA----AAAGCTCT-CGA-TGACCCAAAGTCCTCAAC
Sinapidendron_angustifolium_AF039993_AF040036    NANCCTG---GA-AACAGAACN---ACCCGAGAACNNTGAAACATCACTC-TCGGT-GGGCCGG--TNTCTTAA-TTGACTCCGTGCCT--A-C-CGAT---TCCGTGGTTATG-NG-T--TCC--GTCCC-A-GAT-CA---TG-----AC----T--------T----C----T--------------------GTC-----TC----GAA-C--TG-------------------A--------------T----C--GTGCGC--AT-AGCTTCCGGATA-TCACAAAACCCCGGCAC-GAAAAGTGTCAAGGAAAATGCAA-CTAAA-CAGT-CT-GCTTT--CA--CC-A-ACCCGGAGACGGTG--TTT--GTAAGGAAGCAGTGCTG-CAA-T-GTAA-AGTC-TNNNNNNNNNNNNNNNNNNNNNNNNNNNNNNNNNNNNNNNNNNNNNNNNNNNNNNNNNNNNNNNNNNNNNNNNNNNNNNNNNNNNNNNNNNNNNNNNNNNNNNNNNNNNN-NNNNNNNN-NNNNNNNNNNNNNNNNNNNNNNNNNNNNNNNNNNNNNNNNNNNNNNNATCGTCGTCCCCCC--A--TCC-TCTTG-AG--GAT-A--T--GGGACGGAAGCTGGTCTCCCGTGTGTTACCGCAC-G-CGGTTGG-TCAAAATCCGAGCTAAGG-AT-GCAA-GGAGCGTCTCGACATGCGGTGGTGAA-TTCAA---ACCT-CGT---------CATATTGT-CGGTCGTT-T-TGGTCCA----AAAGCTTT-TGA-TGACCCAAAGTCCTCAAC
Sinapidendron_frutescens_DQ249823                NANCCTG---GA-AACAGAACN---ACCCGAGAACNNTGAAACATCACTC-TCGGT-GGGCCGG--TNTCTTAA-TTGACTCCGTGCCT--A-C-CGAT---TCCGTGGTTATG-NG-T--TCC--GTCCC-A-GAT-CA---TG-----AC----T--------T----C----T--------------------GTC-----TC----GAA-C--TG-------------------A--------------T----C--GTGCGC--AT-AGCTTCCGGATA-TCACAAAACCCCGGCAC-GAAAAGTGTCAAGGAAAATGCAA-CTAAA-CAGT-CT-GCTTT--CA--CC-A-ACCCGGAGACGGTG--TTT--GTAAGGAAGCAGTGCTG-CAA-T-GTAA-AGTC-TAAAACGACTCTCGGCAACGGATATCTCGGCTCTCGCATCGATGAAGAACGTAGCGAAATGCGATACTTGGTGTGAATTGCAGAATCCCGTGAACCATCGAGTCTTTGAA-CGCAAGTT-GCGCCCCAAGCCTTCTGGCCGAGGGCACGTCTGCCTGGGTGTCACAAATCGTCGTCCCCCC--A--TCC-TCTTG-AG--GAT-A--T--GGGACGGAAGCTGGTCTCCCGTGTGTTACCGCAC-G-CGGTTGG-TCAAAATCCGAGCTAAGG-AT-GCAA-GGAGCGTCTCGACATGCGGTGGTGAA-TTCAA---ACCT-CGT---------CATATTGT-CGGTCGTT-T-YGGTCCA----AAAGCTTT-TGA-TGACCCAAAGTCCTCAAC
Sinapis_alba_AF128106                            TATCCTG---GA-AACAGAACA---ACCCGAGAACAATGAAACATCACTC-TCGGT-GGGCCGG--TTTCTTTG-CTGATTCTGTGCCT--G-C-CGAT---TCCGTGGTTATG-CG-T--TAA--GTTCC-C-AGC-CA---GT-----AC----T--------T----C----G--------------------GTC-----TT----GGT-T--GG-------------------G--------------T----C--TTGCGC--AT-TGCTTCCGGATA-TCACCAAACCCCGGCAC-GAAAAGTGTCAAGGAACATTCAA-CTAGG-TAGC-CT-GCGTT--CG--CC-A-ACCCGGAGACGGTG--TTT--GTGCGGAAGCTGTGCTG-CAA-T-GTAA-AGTC-TAAAACGACTCTCGGCAACGGATATCTCGGCTCTCGCATCGATGAAGAACGTAGCGAAATGCGATACTTGGTGTGAATTGCAGAATCCCGTGAACCATCGAGTCTTTGAA-CGCAAGTT-GCGCCCCAAGCCTTCTGGCCGAGGGCACGTCTGCCTGGGTGTCACAAATCGTCGTCCCCCC--A--TCC-TCTCG-AG--GAT-A--T--GGGACGGAAGCTGGTCTCCCGTGTGTTACCGCAC-G-CGGTTGG-CCAAAATCCGAGCTAAGG-AC-GTTTTGGAGCGTCTCGACATGCGGTGGTGAA-TTGTA---ACCT-CGT---------CATATTGT-CGGTCGTT-C-CGGTTCA----AAAGCTCT-TGA-TGACCCAAAGTCCTCAAC
Sinapis_arvensis_DQ249828                        TACCCTG---GA-AACAGAACG---ACCCGAGAACGATGAAACATCACTC-TCGGT-GGGCCGG--TCTCTTAG-CCGATTCCGTGCCT--G-C-CGAT--TTCCGTGGTTATG-TG-T--TCC--GTCCC-C-GGT-CA---AG-----AC----T--------T----C----T--------------------GTC-----TC----GGT-C--GG-------------------A--------------T----C--GTGCGC--AT-AGCTTCCGGATT-TCACCAAACCCCGGCAC-GAAAAGTGTCAAGGAACATGCAA-CTAAA-CAGT-CT-GCTTC--CG--CA-A-ACCCGGAGACGGTG--TTT--GTTCGGAAGTAGTGCTG-CAA-T-GTAA-AGTC-TAAAACGACTCTCGGCAACGGATATCTCGGCTCTCGCATCGATGAAGAACGTAGCGAAATGCGATACTTGGTGTGAATTGCAGAATCCCGTGAACCATCGAGTCTTTGAA-CGCAAGTT-GCGCCCCAAGCCTTCTGGCCGAGGGCACGTCTGCCTGGGTGTCACAAATCGTCGTCCCCCCC-A--TCC-TCTCG-AG--GAT-A--T--GGGACGGAAGCTGGTCTCCCGTGTGTTACCGCAC-G-CGGTTGG-CCAAAATCCGAGCTAAGG-GC-GCCA-GGAGCGTCTCGACATGCGGTGGTGAA-TTCAA---GCCT-CGT---------AATATCGT-CGGTCGTT-C-CGGTCCA----AAAGCTCT-CGA-TGACCCAAAGTCNNNNNN
Sinapis_pubescens_pubescens_AY722488             NNNNNNN---NN-NNNNNNNNN---NNNNNNNNNNNNNNNNNNNNNACTC-TCGGT-GGGCTGG--TCTCGTTG-CCGATTCCACGCCT--G-C-CGGT---TCCGTGGTTATG-TG-T--TCC--GTCCC-C-GGC-CG---AG-----AC----T--------T----C----T--------------------GTA-----TC----GGC-T--GG-------------------A--------------T----C--GTGCGC--AT-AGCTTCCGGATA-TCACCAAACCCCGGCAC-GAAAAGTGTCAAGGAACATGCAA-CTAAA-CAGC-TT-GCTTT--CG--CC-A-TCCCGGAGACGGTG--TTT--GGTCGGAAGCATTGCTG-GAA-T-GTAA-AGTC-TATAACGACTCTCGGCAACGGATATCTCGGCTCTCGCATCGATGAAGAACGTAGCGAAATGCGATACTTGGTGTGAATTGCAGAATCCCGTGAACCATCGAGTCTTTGAA-CGCAAGTT-GCGCCCCAAGCCTTTTGGCCGAGGGCACGTCTGCCTGGGTGTCACAAATCGTCGTCCCCCCC-A--TCC-TCTCG-AG--GAT-A--A--GGGACGGAAGCTGGTCTCCCGTGTGTTACCGCAC-G-CGGCTGG-CCAAAATCCGAGCTAAGG-AT-GCCA-GGAGCGTCTCGACATGCGGTGGTGAA-TTCAA--TTCCT-CGT---------CATACAGT-CGGTCGTT-C-CGGTCCA----AAAGCTCT-CGA-TGNNNNNNNNNNNNNNNN
Succowia_balearica_AF263395                      ATACCTG---GA-AACAGAAAG---ACCTGAGAACGATTAATCATCACTC-TCGGC-GGGCC---------TAG----------TGCCT--T-C-CGAT---TCTGTTGTTATG-GT-T--ATT--ATCAC-T-ATC--C---CA-----AT----T--------T----T----A--------------------ATA-----TT----GGA-T--TG-------------------G--------------T----A--ATACCC--AT-AACTTCTGGATATTCACAAAACCCCGGCAC-GAAAAGTGTCAAGGAACAATTAA-CTAAT-CGGC-CT-GTGTT--CG--CC-A-ACCCGGAAACGGTG--CTT--GTGTGGAAGCTGTGCTG-AAA-T-TTAA-AGTC-TAAAATGACTCTCGGCAACGGATATCTCGGCTCTCGCATCGATGAAGAACGTAGCGAAATGCGATACTTGGTGTGAATTGCAGAATCCCGTGAACCATCGAGTCTTTGAA-CGCAAGTT-GCGCCCCAAGCCTTCTGGCCGAGGGCACGTCTGCCTGGGTGTCACAAATCGTCGTCCCCCC--A--TCC-TATGT-TG--GAT-A--C--GGGACGGAAGCTGGTCTCCCGTGTGTTACCGCAC-G-CGGTTGG-CCCAAATCCGAGCTAAGG-AC-GCTA-GGAGCGTCTCGACATGCGGTGGTGAA-TTCAA---TTCT-CGT---------CATATTGT-CGGTCCTT-C-ACGTCCT----GAAGCTCT-TGA-TGACCCAAAGTCCTCAAC
Trachystoma_aphanoneurum_AY722491                NNNNNNNN--NN-NNNNNNNNN---NNNNNNNNNNNNNNNNNNNNNACTC-GCGGT--GGCCGG--TCTCTTAG-CTGATTCTGTGCCT--G-C-TGTT---TCCGTGGTTATG-TG-T--TC----TTCC-T-GAT-CA----G-----AC----T--------T----T----A----AGTCTACTTTAA----GTC-----TT----GGT-T--GG-------------------T--------------T-------GTGCGC--AT-AGCTTCCGGATT-TAACCAAACCCCGGCAC-GAAAAGTGTCAAGGAACATGCAA-CTAAA-CAGT-CT-GCTTT--CG--GC-A-ACCCGGCGACGGTG--TTT--GTTTCGAAGTAGTGCTG-CAA-T-GTAA-AGTC-TAAAACGACTCTCGGCAACGGATATCTCGGCTCTCGCATCGATGAAGAACGTAGCGAAATGCGATACTTGGTGTGAATTGCAGAATCCCGTGAACCATCGAGTTTTTGAA-CGCAAGTT-GCGCCCCAAGCCTTCTGGCCGAGGGCACGTCTGCCTGGGTGTCACAAATCGTCGTCCCCCC--A--TCC-TATCG-AG--GAT-A--T--GGGACGGAAGCTGGTCTCCCGTGTGTTACCGCAC-G-CGGTTGG-CCAAAATCTGAGCTAAGG-AC-GACA-GGATCGTCTCGACATGCGGTGGTGAA-TTCAA----CCT-C-T---------CATACCGT-CGTTCGTT-C-CGGACCA----AAAGCNCT-T-A-TNNNNNNNNNNNNNNNNN
Trachystoma_ballii_AY722492                      NNNNNNNN--NN-NNNNNNNNN---NNNNNNNNNNNNNNNNNNNNNACTC-TCGGT-GGGCTGG--AAACTTAG-CTGATTCTGTGCCT--G-C-CGAT----CCGTGGTTATG-TG-T--TTG--GTTCC-T-GAT-CA---AG-----AC----T--------T----T----A----AGTCTACTTTAA----GTC-----TT----GGT-T--GG-------------------T--------------T----C--GTGCAC--AT-AGCTTCCGAATT-TAACCAAACCCCGGCAC-GAAAAGTGTCAAGGAACATGCAA-CTAAA-CAGT-CT-GCTTT--TG--GC-A-ACCCGGAGACGGTG--TTT--GTTTGGAAGCAGTGCTG-CAA-T-GTAA-AGTC-TAAAACGACTCTCGGCAACGGATATCTCGGCTCTCGCATCGATGAAGAACGTAGCGAAATGCGATACTTGGTGTGAATTGCAGAATCCCGTGAACCATCGAGTCTTTGAA-CGCAAGTT-GCGCCCCAAGCCTTCTGGCCGAGGGCACGTCTGCCTGGGTGTCACAAATCGTCGTCCCCCC--A--TCC-TATCG-AG--GAT-A--T--GGGACGGAAGCTGGTCTCCCGTGTGTTACCGCAT-G-CGGTTGG-CCAAAATCTGTGCTAAGG-AC-GACA-GGATCGTCTCGACATGCGGTGGTGAA-TTCAA----CCT-CGT---------CATACCGT-CATTCGTT-C-CGGTCCA----AAAGCTCT-TGA-TGNNNNNNNNNNNNNNNN
Trachystoma_labasii_AY722493                     NNNNNNNN--NN-NNNNNNNNN---NNNNNNNNNNNNNNNNNNNNNACTC-TCGGT-GGG-CGG--TCTCTTAG-CCGTTTCCGTGCCT--G-C-CGAT--TTCCGTGGTTATG-TG-T--TTT--GTCCC-C-AG---A---AG-----AC----T--------T----C----A--------------------GTC-----TC----GGT-C--GG-------------------A--------------T----C--ATGCAT--AT-AGCTTCCGGATT-TCACCAAACCCCGGCAC-GAAAAGTGTCAAGGAACATGCAA-CTAAA-CAGT-CT-GCTTT--TG--TC-A-ACCCGGAGACGGTG--TTT--GTTCAGAAGCAGTGCTG-CAA-T-GTAA-AGTC-TAAAACGACTCTCGGCAACGGATATCTCGGCTCTCGCATCGATGAAGAACGTAGCGAAATGCGATACTTGGTGTGAATTGCAGAATCCCGTGAACCATCGAGTCTTTGAA-CGCAAGTT-GCGCCCCAAGCCTTCTGGCCGAGGGCACGTCTGCCTGGGTGTCACAAATCG-CGTCCCCCC--A--TCC-TCTAG-AG--GAT-A--T--GGGACGGAAGCTGGTCTCCCGTGTGTTACCGCACGG-CGGTTGG-CCAAAATCCGAGCTAA-G-AC-GCCA-GGA-CGTCTCGACATGCGGTGGTGAA-TTCAA---GCCT-CGT---------AACATCGT-CGAACGTT-C-CGGTCCA----AAAGCTCT-CGA-TGNNNNNNNNNNNNNNNN
Vella_anremerica_AF263387                        AATCCTGT--AA-AACAGAACA---ACCCGAGAACGATGAATCATCACTC-CCGGCGGGGACGG--TTTCTCAA-CGGATCCCTTTCCC--G-C-CGGT---TCCGTGGTCATG-CG-C--ACC--GATCC-A-GTC--G---AG-----AT----T--------C----C----G--------------------GTC-----TT----GGT-T--GG-------------------T--------------T----C--GTGCGCGCAT-GGCTTCCGGTCT-TCACAAAACCACGGCAC-GAAAAGTGTCAAGGAACATCAAA-CAAAA-AGGA-CA-GCGTCCGCG--CG-G-ACCCGGAGACGGTG--TTT--GCGTGGGAGCTGCGCCT-TGA-T-CTAA-AGTC-TAAAACGACTCTCGGCAACGGATATCTCGGCTCTCGCATCGATGAAGAACGTAGCGAAATGCGATACTTGGTGTGAATTGCAGAATCCCGTGAACCATCGAGTCTTTGAA-CGCAAGTT-GCGCCCCAAGCCTTCTGGCCGAGGGCACGTCTTCCTGGGTGTCACAAACCGTCGTCCCCCC--A--TCC-TTCCG-AG--GAT-A--C--GGGACGGAAGCTGGTCTCCCGTGTGTTACCGCAC-G-CGGTTGG-CCAAAATCCGAGCCAAGG-AC-GCTC-CGGGCGTTCCGACATGCGGTGGTGAA-TCCTG---TTCT-CGT---------CATATTGT-CGGTCGTC-C-GTGTCCG----GAAGCTCC-CGA-TGACCCCGAGTCCTCAAC
Vella_aspera_AF263394                            AATCCTGT--AG-AACAGAACA---ACCCGCGAACAATGAATCATCACTC-CCGGCGGGGACGG--TTTCCTAA-CGGATCACTTTCCC--GTC-CGGT---TCCGTGGTCTTG-CG-C--ACC--GTTCA-G-GCC--G---GG-----AT----T--------C----C----G--------------------ATC-----TT----GGT-T--GG-------------------G--------------T----C--GTGCGCGCAT-GGCTTCCGGTCT-TCACAAAACCACGGCAC-GAAAAGTGTCAAGGAACATCAAA-CGAAA-AGGC-CT-GCGTCCGTG--CG-G-ACCCGGAGACGGTG--TTC--GCTCGGGAGCAGCGCCT-CGA-T-CTAA--GTC-TAAA-CGACTCTCG-C-ACGGAAATCTCGGCTCTCGCATCGATGAAGAACGTAACGAAATGCGAAACTTGGTGTGAATTGCAGAATACCGTGAACCATCGAGTCCTTGAA-CGCAAGTT-GCACCCCAAGCCTTCTGGCCGAGGGCACGTCTGCCTGGGTGTCACAAACCGTCGTCCCCCC--A--TCC-TTCCG-AG--GAT-A--C--GGGACGGAAGCTGGTCTCCCGTGTGTTACCGCAC-G-CGGTTGG-CCAAAATCCGAGCCAAGG-AC-GCTC-CGGGCGTTCCGACATGCGGTGGTGAA-TCATG---TTCT-CGT---------CATATTGT-CGGTCGTC-C-GTGTCCG----GAAGCTCC-CGA-TGA-CCCGAGTCCTCAAC
Vella_bourgaeana_AY722496                        NNNNNNNN--NN-NNNNNNNNN---NNNNNNNNNNNNNNNNNNNNNACTC-CCGGCGGGGACGG--TTTCTCAA-CGGATCCCTTTCCC--G-C-CGGT---TCCGTGGTCATG-AT-C--AAC--GATCC-G-GCC--G---AG-----AT----T--------C----C----G--------------------GTC-----TT----GGT-T--GG-------------------G--------------T----C--GTGCGCGCAT-GGCTTCCGGTCT-TCACAAAACCACGGCAC-GAAAAGTGTCAAGGAACATCAAA-CAAAA-AGGA-CC-GCGTCCGCG--AG-G-ACCCGGAGACGGTG--TTC--TCGCGGGAGCTGCGCCT-TGA-T-CTAA-AGTC-TAAAACGACTCTCGGCAACGGATATCTCGGCTCTCGCATCGATGAAGAACGTAGCGAAATGCGATACTTGGTGTGAATTGCAGAATCCCGTGAACCATCGAGTCTTTGAA-CGCAAGTT-GCGCCCCAAGCCTTCTGGCCGAGGGCACGTCTGCCTGGGTGTCACAAATCGTCGTCCCCCA--A--TCC-TTCCT-AG--GAT-A--C--GGGACGGAAGCTGGTCTCCCGTGTGTTACCGCAC-G-CGGTTGG-CCAAAATCCGAGCCAAGG-AC-GCTC-CGGGCGTTCCGACATGCGGTGGTGAA-TCATG---TTCT-CGT---------CATATTGT-CGGTCGTC-C-GTGTCCG----GAAGCTCC-CGA-TGNNNNNNNNNNNNNNNN
Vella_castrilensis_AJ841702                      AATCCTGT--AA-AACAGAACA---ACCCGCGAACGATGAAACATCACTC-CCGGCGGGGACGG--TTTCTTAA-CGGATCCCTTTCCC--G-C-CGGT---TCCGTGGTCATG-CG-C--ACC--GATCC-G-GCC--G---AG-----AT----T--------C----C----G--------------------GTC-----TT----GGT-T--GG-------------------G--------------T----C--GTGCGCGCAT-GGCTTCCGGTCC-TCACAAAACCACGGCAC-GAAAAGTGTCAAGGAACATGAAA-CAAAA-AGGA-CT-GCGTCCGCG--AG-G-ACCCGGAGACGGTG--TTC--GCGCGGGAGCTGCGCCT-TGA-T-CTAA-AGTC-TAAAACGACTCTCGGCAACGGATATCTCGGCTCTCGCATCGATGAAGAACGTAGCGAAATGCGATACTTGGTGTGAATTGCAGAATCCCGTGAACCATCGAGTCTTTGAA-CGCAAGTT-GCGCCCCAAGCCTTCTGGCCGAGGGCACGTCTGCCTGGGTGTCACAAAACGTTGTCCCCCC--A--TCC-TTCCG-AG--GAT-A--C--GGGACGGAAGCTGGTCTCCCGTGTGTTACCGCAC-G-CGGTTGG-CCGAAATCCGAGCCAAGG-AC-GCTC-CGGGCGTTCCGACATGCGGTGGTGAA-TCATG---TTCT-CGT---------CATATTGT-CGGTCGTC-C-GTGTCCG----GAAGCTCC-CGA-TGACCCCGAGTCCTCAAC
Vella_lucentina_AF263389                         AATCCTGT--AA-AACAGAACA---ACCCGCGAACGATGAATCATCACTC-CCGGCGGGGATGG--TTTCTTAA-CGGATCCCTTTCCC--G-C-CGGT---TCCGTGGTCATG-CG-C--ACC--GATCC-G-GCC--G---AG-----AT----T--------C----C----G--------------------GTC-----TT----GGT-T--GG-------------------G--------------T----C--GTGCGCGCAT-GGCTTCCGGTCC-TCACAAAACCACGGCAC-GAAAAGTGTCAAGGAACATGAAA-CAAAA-AGGA-TT-GCGTCCGCG--AG-G-ACCCGGAGACGGTG--TTC--GCGCGGGAGCTGCGCCT-TGA-T-CTAA-AGTC-TAAAACGACTCTCGGCAACGGATATCTCGGCTCTCGCATCGATGAAGAACGTAGCGAAATGCGATACTTGGTGTGAATTGCAGAATCCCGTGAACCATCGAGTCTTTGAA-CGCAAGTT-GCGCCCCCAGCCTTCTGGCCGAAGGCACGTCTGCCTGGGTGTCACAAACCGTCGTCCCCCC--C--TCC-TTCCG-AA--GAT-A--C--GGGACGGAAGCTGGTCTCCCGTGTGTTACCGCAC-G-CGGTTGG-CCAAAATTCGAGCCAAGG-AC-GCTT-CGGGCGTTCCGACATGCGGTGGTGAA-TCATG---TTCT-CGT---------CATATTGT-CGGTCGTC-C-GTGTCCG----GAAGCTCC-CGA-TGACCCCGAGTCCTCAAC
Vella_mairei_AF263388                            AATCCTGT--AG-AACAGAACA---ACCCGCGAACGATGAATCATCACTC-CCGGCGGGGACGG--TTTCTTAA-CGGATCCCTTTCCC--G-C-CGGT---TCCGTGGTCATG-CG-C--ACC--GATCC-G-GCC--G---AG-----AT----T--------C----C----G--------------------GTC-----TT----GGT-T--GG-------------------G--------------T----C--GTGCGCGCAT-GGCTTCCGGTCT-TCACAAAACCACGGCAC-GAAAAGTGTCAAGGAACATGAAA-CGAAA-AGGA-AT-GCGTCCGCG--CG-G-ACCCGGAGACGGTG--TTT--GTGCGGGAGCTGCGCCT-TGA-T-CTAA-AGTC-TAAAACGACTCTCGGCAACGGATATCTCAGCTCTCGCATCGATGAAGAACGTACCGAAATGCGATACTTGGTGTGAATTGCAGAATCCCGTGAACCATCGAGTCTTTGAA-CGCAAGTT-GCGCCCCAAGCCTTCTGGCCGAGGGCACGTCTTCCTGGGTGTCACAAACCGTCGTCCCCCC--A--TCC-TTCCG-AG--GAT-T--C--GGGACGGAAGCTGGTCTCCCGTGTGTTACCGCAC-G-CGGTTGG-CCAAAATCCGAGCCAAGG-AC-GCTC-CGGGCGTTCCGACATGCGGTGGTGAA-TCCTG---TTCT-CGT---------CATATTGT-CGGTCGTC-C-GTGTCCG----GAAGCTCC-CGA-TGAACCCGAGTCCTCAAC
Vella_pseudocytisus_glabrata_AF263392            AATCCTGT--AA-AACAGAACA---ACCCGCGAACGATGAATCATCACTC-CCGGCGGGGACGG--TTTCTTAA-CGGATCCCTTTCCC--G-C-CGGT---TCGGTGGTCTTG-CG-C--ACC--GATCC-G-GCC--G---GG-----AT----T--------C----A----G--------------------GTC-----TG----GGT-T--GG-------------------G--------------T----C--GTGCGCGCAT-GGCTTCCGGTCT-TCACAAAACCACGGGAC-GAAAAGTGTCAAGGAACATCAAA-CGAAA-AGGA-CT-GAGTCCGCG--CG-G-ACCCGGAGACGGTG--TTC--GCGCGGGAGCTGCGCCT-TGA-T-CTAA-AGTC-TAAAACGACTCTCGGCAACGGATATCTCGGCTCTCGCATCGATGAAGGACGTAGCGAAATGCGATACTTGGTGTGAATTGCAGAATCCCGTGAACCATCGAGTCTTTGAA-CGCAAGTT-GCGCCCCAAGCCTTCTGGCCGAGGGCACGTCTGCCTGGGTGTCACAAACCGTCGTCCCCCC--A--TCC-TTCAG-AG--GAT-A--C--GGGACGGAAGCTGGTCTCCCGTGTGTTACCGCAC-G-CGGTTGG-CCGAAATCCGAGCCAAGG-AC-GCTC-CGGGCGTTCCGACATGCGGTGGTGAA-TCATG---TTCT-CGT---------CATATTGT-CGGTCGTC-C-GTGTCCG----GAAGCTCC-CGA-TGACCCCGAGTCCTCAAC
Vella_spinosa_AF263390                           AATCCTGT--AA-AACAGAACA---ACCCGAGAACGATGAATCATCACTC-CCGGCGGGGACGG--TTTCTTAA-CGGATCCCTTTCCC--G-C-CGGT---TCCGTGGTCATG-CG-C--GCC--GATCC-G-GCC--G---AG-----AT----T--------C----C----G--------------------GTC-----TT----GGT-T--GG-------------------G--------------T----C--GTGCGCGCAT-GGCTTCCGGTCT-TCACAAAACCACGGCAC-GAAAAGTGTCAAGGAACATCAAA-CAAAA-AGGA-CT-GCGTCCGCG--AG-G-ACCCGGAGACGGTG--TTC--GCGCGGGAGCTGCGCCT-TGA-T-CTAA-AGTC-TAAAACGACTCTCGGCAACGGATATCTCGGCTCTCGCATCGATGAAGAACGTAGCGAAATGCGATACTTGGTGTGAATTGCAGAATCCCGTGAACCATCGAGTCTTTGAA-CGCAAGTT-GCGCCCCAAGCCTTCTGGCCGAGGGCACGTCTGCCTGGGTGTCACAAATCGTCGTCCCCCC--A--TCC-TTCCT-AG--GAT-A--C--GGGACGGAAGCTGGTCTCCCGTGTGTTACCGCAC-G-CGGTTGG-CCGAAATCCGAGCCAAGG-AC-GCTT-CGAGCGTTCCGACATGCGGTGGTGAA-TCATC---TTCT-CGT---------CATATTGT-CGGTCGTT-C-GTGTCCG----GAAGCTCC-CGA-TGACCCCGAGTCCTCAAC
Zilla_macroptera_AF263397                        TACCCTG---GA-AACAGAACA---ACCCGAGAACGATGAAACATCACT--TCGGT-GGGCATG--TCTCTTAG-CTGATTACGTGCCT--G-C-CGAT---TCCGTGGTTATG-CG-T--GCC--GTCCA-T-GTC-TG---AG-----GC----G--------T----T----T--------------------GTC-----TC----GAT-C--TG-------------------G--------------C----C--GTCCGC--AT-AGCTTCCGGATA-TCACAAAACCCCGGCAC-GAAAAGTGTCAAGGAAAATGCAA-CTAAA-CAGC-CT-GGTTT--CG--C--A-TCCCGGAGACGGTG--TTT--TTGCGGAAGCTGTGCTG-CGA-T-AGAA-AGTC-TAAAACGACTCTCGGCAACGGATATCTCGGCTCTCGCATCGATGAAGAACGTATCGAAATGCGATACTTGGTGTGAATTGCAGAATCCCGTGAACCATCGAGTCTTTGAA-CGCAAGTT-GCGCCCCAAGCCTTCTGGCCGAGGGCACGTCTGCCTGGGTGTCACAAATCGTCGTCCCCCC--A--TCC-TCTCG-AG--GAT-A-----TGGACGGAAGCTGGTCT-CCGTGTGTTACCGCAC-G-CGGTTGG-CCGAAATCCGAGCCATGG-AT-GCCA-TG-GCGTCTTGACATGCGGTGGTGAA-TTAAA---AACT-CGT---------CATACTGT-C-GTCGCT-C-TGGTCCG----AAAGCTCT-TGA-TGACCCAAAGTCCTCAAC
Zilla_spinosa_spinosa_AY722501                   NNNNNNN---NN-NNNNNNNNN---NNNNNNNNNNNNNNNNNNNNNACTC-TCGGT-GGGCATG--TCTCTTAG-CTGATTCTGTGCCT--G-C-CGAT---TCCGTGGTTATG-CG-T--GCC--GTCCG-T-GTC-TG---AG-----GC----G--------T----T----T--------------------GTC-----TC----GGT-C--TG-------------------G--------------C----C--GTCCGC--AT-AGCTTCYGGATA-TCACAAAACCCCGGCAC-GAAAAGTGTCAAGGAAAATGCAA-CTAAA-CAGC-CT-GGTTT--CG--C--A-TCCCGGAGACGGTG--TTT--GTGCGGAAGCTGTGCTG-CGA-T-AGAA-AGTC-TAAAACGACTCTCGGCAACGGATATCTCGGCTCTCGCATCGATGAAGAACGTAGCGAAATGCGATACTTGGTGTGAATTGCAGAATCCCGTGAACCATCGAGTCTTTGAA-CGCAAGTT-GCGCCCCAAGCCTTCTGGCCGAGGGCACGTCTGCCTGGGTGTCACAAATCGTCGTCCCCCC--A--TCC-TCTCG-AG--GAT-A-----TGGACGGAAGCTGGTCTCCCGTGTGTTACCGCAT-G-CGGTTGG-CCGAAATCCGAGCCAAGG-AT-GCCA-TGAGCGTCTTGACATGCGGTGGTGAA-TTAAA---AACT-CGT---------CATACTGT-C-GTCGCT-C-TGGCCCG----AAAGCTCT-TGA-TGNNNNNNNNNNNNNNNN
;
END;


[End of File]
